# Supplementary material for: Effect of Doxorubicin/Pluronic SP1049C on Tumorigenicity, Aggressiveness, DNA Methylation and Stem Cell Markers in Murine Leukemia
Source: PLoS One. 2013 Aug 19;8(8):e72238. doi: 10.1371/journal.pone.0072238 (PMC3747131; doi:10.1371/journal.pone.0072238)
Supplement: Table S3 — Significantly methylated and demethylated genes. Gene promoters, that have experienced >20 fold change in methylation compared to saline control from corresponding passage in SP polymers alone, Dox alone and SP1049C groups from passages 1 and 4. 20 corresponds to >20 times hypermethylation of gene promoter compared to control, −20 corresponds to >20 times demethylation of gene promoter compared to control. 0 corresponds to <20 times changes methylation of gene promoter. (XLSX) [file pone.0072238.s007.xlsx]

## Sheet: 1_Model_4_Model_+-20_Cut_0_20_G
GeneSymbol	S1_SP1	S1_D1	S1_SPDX1	S4_SP4	S4_D4	S4_SPDX4	Chromosome	Strand	Field19	Protein_ID	Reference_mRNA	Description	Gene_Symbol	Family	Subfamily	Molecular function	Biological Process	Cellular Component	Protein Class	Pathway	Species
Taf2	-20	0	0	-20	-20	-20	chr15	-	Taf2	NP_001074757	NM_001081288	TBP-associated factor 2	Taf2	Transcription initiation factor TFIID subunit 2;Taf2;ortholog	TRANSCRIPTION INITIATION FACTOR TFIID SUBUNIT 2 (PTHR15137:SF9)	transcription factor activity;transcription factor activity	transcription initiation from RNA polymerase II promoter;regulation of transcription from RNA polymerase II promoter		transcription factor	Transcription regulation by bZIP transcription factor->TBP-associated factors;;General transcription regulation->TBP-associated factors;;;	Mus musculus
Slc39a6	0	0	-20	-20	-20	-20	chr18	-	Slc39a6	Q8C145	NM_139143	solute carrier family 39 (metal ion	Slc39a6	Zinc transporter ZIP6;Slc39a6;ortholog	SUBFAMILY NOT NAMED (PTHR12191:SF0)	transmembrane transporter activity	ion transport		transporter		Mus musculus
Acaa2				-20	-20	-20	chr18	+	Acaa2	Q3TIT9	NM_177470	acetyl-Coenzyme A acyltransferase 2	Acaa2	"3-ketoacyl-CoA thiolase, mitochondrial;Acaa2;ortholog"	"3-KETOACYL-COA THIOLASE, MITOCHONDRIAL (BETA- KETOTHIOLASE) (ACETYL-COA ACYLTRANSFERASE) (MITOCHONDRIAL 3-OXOACYL- COA THIOLASE) (PTHR18919:SF10)"	transferase activity	protein metabolic process		transferase		Mus musculus
AK014981				-20	-20	-20	chr17	+	AK014981		AK014981	Mus musculus adult male testis cDNA_ RIKEN full-length enriched library_ clone:4921529N20 product:unclassifiable_ full insert sequence.
AK015174				-20	-20	-20	chr9	-	AK015174		AK015174	Mus musculus adult male testis cDNA_ RIKEN full-length enriched library_ clone:4930421P22 product:unclassifiable_ full insert sequence.
AK015677				-20	-20	-20	chr11	+	AK015677		AK015677	Mus musculus adult male testis cDNA_ RIKEN full-length enriched library_ clone:4930502E09 product:unclassifiable_ full insert sequence.
AK046026				-20	-20	-20	chr9	-	AK046026		AK046026	Mus musculus adult male corpora quadrigemina cDNA_ RIKEN full-length enriched library_ clone:B230334K19 product:hypothetical protein_ full insert sequence.
AK137370				-20	-20	-20	chr1	-	AK137370		AK137370	Mus musculus adult male testis cDNA_ RIKEN full-length enriched library_ clone:1700034H15 product:unclassifiable_ full insert sequence.
BC022224				-20	-20	-20	chr11	-	BC022224	Q3U0B3	NM_177564	short-chain dehydrogenase/reductase
Dmxl1				-20	-20	-20	chr18	+	Dmxl1	Q6PNC0	AY590892	Dmx-like 1	Dmxl1	DmX-like protein 1;Dmxl1;ortholog	RABCONNECTIN (PTHR13950:SF1)		intracellular protein transport;exocytosis				Mus musculus
Hcfc1r1				-20	-20	-20	chr17	+	Hcfc1r1	Q9CYQ5	NM_181821	host cell factor C1 regulator 1	Hcfc1r1	Host cell factor C1 regulator 1;Hcfc1r1;ortholog	SUBFAMILY NOT NAMED (PTHR16246:SF0)						Mus musculus
Hnrnpc				-20	-20	-20	chr14	-	Hnrnpc	Q9Z204-3	AK019958	heterogeneous nuclear ribonucleoprotein C	Hnrnpc	Heterogeneous nuclear ribonucleoproteins C1/C2;Hnrnpc;ortholog	HETEROGENEOUS NUCLEAR RIBONUCLEOPROTEIN C (C1/C2) (PTHR13968:SF3)	mRNA binding	"nuclear mRNA splicing, via spliceosome"	ribonucleoprotein complex	mRNA processing factor;ribonucleoprotein		Mus musculus
Idh3a				-20	-20	-20	chr9	+	Idh3a		AK164038	Mus musculus 18-day embryo whole body cDNA_ RIKEN full-length enriched library_ clone:1110003P10 product:isocitrate dehydrogenase 3 (NAD+) alpha_ full insert sequence.	Idh3a	"Isocitrate dehydrogenase [NAD] subunit alpha, mitochondrial;Idh3a;ortholog"	"ISOCITRATE DEHYDROGENASE [NAD] SUBUNIT ALPHA, MITOCHONDRIAL (PTHR11835:SF27)"	oxidoreductase activity	tricarboxylic acid cycle;carbohydrate metabolic process		dehydrogenase		Mus musculus
Impa2				-20	-20	-20	chr18	+	Impa2	Q91UZ5	NM_053261	inositol (myo)-1(or 4)-monophosphatase 2	Impa2	Inositol monophosphatase 2;Impa2;ortholog	MYO INOSITOL MONOPHOSPHATASE (PTHR20854:SF4)		phospholipid metabolic process		phosphatase;phosphatase		Mus musculus
Mcoln1				-20	-20	-20	chr8	+	Mcoln1	Q99J21	NM_053177	mucolipin 1	Mcoln1	Mucolipin-1;Mcoln1;ortholog	MUCOLIPIN-1 (PTHR12127:SF6)	ion channel activity	cation transport;lysosomal transport;intracellular protein transport;endocytosis		ion channel		Mus musculus
Psmf1				-20	-20	-20	chr2	-	Psmf1	NP_659138	NM_144889	proteasome inhibitor subunit 1 isoform b	Psmf1	Proteasome inhibitor PI31 subunit;Psmf1;ortholog	SUBFAMILY NOT NAMED (PTHR13266:SF3)	protein binding;peptidase inhibitor activity	proteolysis		protease inhibitor		Mus musculus
Rap1b				-20	-20	-20	chr10	-	Rap1b	Q99JI6	NM_024457	RAS related protein 1b	Rap1b	Ras-related protein Rap-1b;Rap1b;ortholog	SUBFAMILY NOT NAMED (PTHR24070:SF0)	GTPase activity;protein binding	MAPKKK cascade;cell adhesion;MAPKKK cascade;cell adhesion		small GTPase	Heterotrimeric G-protein signaling pathway-Gq alpha and Go alpha mediated pathway->Ras associated protein 1;;Integrin signalling pathway->Rap1;;Heterotrimeric G-protein signaling pathway-Gi alpha and Gs alpha mediated pathway->Ras related protein 1;;;;	Mus musculus
Tcof1				-20	-20	-20	chr18	-	Tcof1	Q7TPZ2	BC057342	treacle	Tcof1	Treacle protein;Tcof1;ortholog	TREACLE PROTEIN (PTHR20787:SF7)	transporter activity	transport;skeletal system development	nucleolus	transporter		Mus musculus
Tnfaip8				-20	-20	-20	chr18	+	Tnfaip8	Q3TQS5	AK163339	2 cells egg cDNA_ RIKEN full-length enriched library_ clone:B020016B03 product:tumor necrosis factor_ alpha-induced protein 8_ full insert sequence.	Tnfaip8	"Tumor necrosis factor, alpha-induced protein 8;Tnfaip8;ortholog"	SUBFAMILY NOT NAMED (PTHR12757:SF0)		immune system process;response to stress			Huntington disease->FIP-2;;	Mus musculus
Trpv3				-20	-20	-20	chr11	+	Trpv3	Q8K424	BC108984	transient receptor potential cation channel_	Trpv3	Transient receptor potential cation channel subfamily V member 3;Trpv3;ortholog	TRANSIENT RECEPTOR POTENTIAL CATION CHANNEL SUBFAMILY V MEMBER 3 (PTHR10582:SF6)	ion channel activity	sensory perception of pain;cation transport		ion channel		Mus musculus
Zbtb44				-20	-20	-20	chr9	+	Zbtb44	NP_766353	NM_172765	BTB (POZ) domain containing 15	Zbtb44	Zinc finger and BTB domain-containing protein 44;Zbtb44;ortholog	SUBFAMILY NOT NAMED (PTHR24413:SF25)	transcription factor activity;transcription factor activity;transcription cofactor activity	transcription from RNA polymerase II promoter		transcription cofactor		Mus musculus
Zfpm1				-20	-20	-20	chr8	+	Zfpm1	O35615	NM_009569	zinc finger protein_ multitype 1	Zfpm1	Zinc finger protein ZFPM1;Zfpm1;ortholog	SUBFAMILY NOT NAMED (PTHR12958:SF3)	transcription factor activity;transcription factor activity	regulation of transcription from RNA polymerase II promoter;mesoderm development;heart development		zinc finger transcription factor;nucleic acid binding		Mus musculus
Zmat5				-20	-20	-20	chr11	+	Zmat5	Q9CQR5	AK013415	zinc finger_ matrin type 5	Zmat5	Zinc finger matrin-type protein 5;Zmat5;ortholog	SUBFAMILY NOT NAMED (PTHR16465:SF0)	nuclease activity;nucleic acid binding			nuclease		Mus musculus
1110020P15Rik				-20	-20	-20	chr11	-	1110020P15Rik	Q8R1I1	NM_197979	ubiquinol-cytochrome c reductase complex
2310035K24Rik				-20	-20	-20	chr2	+	2310035K24Rik	Q80V29	NM_027129	hypothetical protein LOC69596
Edg1	-20	-20	-20	-20	-20	0	chr3	-	Edg1	Q9DC35	NM_007901	endothelial differentiation sphingolipid	Edg1	Sphingosine 1-phosphate receptor 1;S1pr1;ortholog	SPHINGOSINE 1-PHOSPHATE RECEPTOR 1 (PTHR22750:SF16)	G-protein coupled receptor activity	G-protein coupled receptor protein signaling pathway;G-protein coupled receptor protein signaling pathway		G-protein coupled receptor		Mus musculus
Zdhhc4	0	0	-20	-20	-20	0	chr5	-	Zdhhc4	Q9D6H5	NM_028379	zinc finger_ DHHC domain containing 4	Zdhhc4	Probable palmitoyltransferase ZDHHC4;Zdhhc4;ortholog	SUBFAMILY NOT NAMED (PTHR22883:SF0)						Mus musculus
Zfml	0	20	0	-20	-20	0	chr6	+	Zfml	Q61464-4	NM_008717	zinc finger protein 638
Znf638	0	20	0	-20	-20	0	chr6	+	Znf638	Q61464-3	AK043029	Zinc finger protein 638 (Nuclear protein 220) (Zinc-finger matrin-like protein).	Znf638	Zinc finger protein 638;ZNF638;ortholog	NUCLEAR PROTEIN 220 (PTHR15592:SF1)	DNA binding;RNA binding			DNA binding protein;RNA binding protein		Homo sapiens
Th1l	20	0	0	-20	-20	0	chr2	+	Th1l	Q922L6	NM_020580	TH1 homolog	Th1l	Negative elongation factor D;Th1l;ortholog	SUBFAMILY NOT NAMED (PTHR12144:SF0)						Mus musculus
Rprml	20	20	0	-20	-20	0	chr11	+	Rprml	Q3URD2	NM_001033212	reprimo-like	Rprml	Reprimo-like protein;Rprml;ortholog	SUBFAMILY NOT NAMED (PTHR32211:SF0)						Mus musculus
Clp1				-20	-20	0	chr2	-	Clp1		AK053169	Mus musculus 0 day neonate lung cDNA_ RIKEN full-length enriched library_ clone:E030024F13 product:hypothetical protein_ full insert sequence.	Clp1	Pre-mRNA cleavage complex II protein Clp1;CLP1;ortholog	SUBFAMILY NOT NAMED (PTHR12755:SF0)	poly(A) RNA binding	mRNA polyadenylation		mRNA polyadenylation factor		Homo sapiens
Clp1				-20	-20	0	chr2	-	Clp1		AK053169	Mus musculus 0 day neonate lung cDNA_ RIKEN full-length enriched library_ clone:E030024F13 product:hypothetical protein_ full insert sequence.	Clp1	Pre-mRNA cleavage complex II protein Clp1;Clp1;ortholog	SUBFAMILY NOT NAMED (PTHR12755:SF0)	poly(A) RNA binding	mRNA polyadenylation		mRNA polyadenylation factor		Mus musculus
Clp1				-20	-20	0	chr2	-	Clp1		AK053169	Mus musculus 0 day neonate lung cDNA_ RIKEN full-length enriched library_ clone:E030024F13 product:hypothetical protein_ full insert sequence.	Clp1	Protein HEXIM1;Hexim1;ortholog	SUBFAMILY NOT NAMED (PTHR13469:SF4)						Mus musculus
Clp1				-20	-20	0	chr2	-	Clp1		AK053169	Mus musculus 0 day neonate lung cDNA_ RIKEN full-length enriched library_ clone:E030024F13 product:hypothetical protein_ full insert sequence.	Clp1	Collectin-12;Colec12;ortholog	SUBFAMILY NOT NAMED (PTHR24021:SF0)	receptor activity;transmembrane transporter activity	macrophage activation;intracellular protein transport;receptor-mediated endocytosis;defense response to bacterium		transporter;receptor;antibacterial response protein		Mus musculus
Clp1				-20	-20	0	chr2	-	Clp1		AK053169	Mus musculus 0 day neonate lung cDNA_ RIKEN full-length enriched library_ clone:E030024F13 product:hypothetical protein_ full insert sequence.	Clp1	Protein HEXIM1;Hexim1;ortholog	SUBFAMILY NOT NAMED (PTHR13469:SF4)						Rattus norvegicus
Clp1				-20	-20	0	chr2	-	Clp1		AK053169	Mus musculus 0 day neonate lung cDNA_ RIKEN full-length enriched library_ clone:E030024F13 product:hypothetical protein_ full insert sequence.	Clp1	Clp1;Clp1;ortholog	SUBFAMILY NOT NAMED (PTHR12755:SF0)	poly(A) RNA binding	mRNA polyadenylation		mRNA polyadenylation factor		Rattus norvegicus
Pum1				-20	-20	0	chr4	+	Pum1	Q3TRI4	AK162742	pumilio 1	Pum1	Pumilio homolog 1;Pum1;ortholog	RNA BINDING PROTEIN-RELATED (PTHR12537:SF1)	"mRNA binding;translation factor activity, nucleic acid binding"	mRNA processing;translation		mRNA processing factor;translation factor		Mus musculus
Tmem165				-20	-20	0	chr5	+	Tmem165	P52875	NM_011626	TPA regulated locus	Tmem165	Transmembrane protein 165;Tmem165;ortholog	SUBFAMILY NOT NAMED (PTHR12608:SF0)				transmembrane receptor regulatory/adaptor protein		Mus musculus
DQ566912	0	0	0	-20	0	-20	chr17	+	DQ566912		DQ566912	DQ566912
Aco2				-20	0	-20	chr15	+	Aco2	Q99KI0	NM_080633	aconitase 2_ mitochondrial	Aco2	"Aconitate hydratase, mitochondrial;Aco2;ortholog"	"ACONITASE, MITOCHONDRIAL (PTHR11670:SF5)"	hydro-lyase activity	tricarboxylic acid cycle;carbohydrate metabolic process		dehydratase;hydratase		Mus musculus
AK140090				-20	0	-20	chr3	+	AK140090		AK140090	Mus musculus adult male corpora quadrigemina cDNA_ RIKEN full-length enriched library_ clone:B230209I18 product:hypothetical protein_ full insert sequence.
Btbd9				-20	0	-20	chr17	-	Btbd9	Q8C726	AK153973	BTB (POZ) domain containing 9	Btbd9	BTB/POZ domain-containing protein 9;Btbd9;ortholog	SUBFAMILY NOT NAMED (PTHR24413:SF6)						Mus musculus
Cbx6				-20	0	-20	chr15	-	Cbx6	Q9DBY5	NM_028763	chromobox homolog 6	Cbx6	Chromobox protein homolog 6;Cbx6;ortholog	CHROMOBOX PROTEIN HOMOLOG 6 (PTHR22812:SF8)	nucleic acid binding;chromatin binding	regulation of transcription from RNA polymerase II promoter		chromatin/chromatin-binding protein		Mus musculus
Eif2c1				-20	0	-20	chr4	-	Eif2c1	Q8CJG1	NM_153403	eukaryotic translation initiation factor 2C_ 1	Eif2c1	Eukaryotic translation initiation factor 2C 1;Eif2c1;ortholog	SUBFAMILY NOT NAMED (PTHR22891:SF0)	"translation factor activity, nucleic acid binding;translation initiation factor activity"	translation		translation initiation factor		Mus musculus
Fbf1				-20	0	-20	chr11	-	Fbf1		BC043126	Mus musculus structural protein FBF1 (Fbf1) mRNA_ complete cds.	Fbf1	Fas-binding factor 1;Fbf1;ortholog							Mus musculus
Lonp1				-20	0	-20	chr17	-	Lonp1	Q8CGK3	NM_028782	protease_ serine_ 15	Lonp1	"Lon protease homolog, mitochondrial;Lonp1;ortholog"	"LON PROTEASE HOMOLOG, MITOCHONDRIAL (PTHR10046:SF23)"	serine-type peptidase activity	proteolysis		serine protease;serine protease		Mus musculus
Npcd				-20	0	-20	chr15	-	Npcd	NP_001013378	NM_001013360	neuronal pentraxin with chromo domain isoform 1
Phlda1				-20	0	-20	chr10	+	Phlda1	Q62392	NM_009344	pleckstrin homology-like domain_ family A_	Phlda1	Pleckstrin homology-like domain family A member 1;Phlda1;ortholog	SUBFAMILY NOT NAMED (PTHR15478:SF0)						Mus musculus
Ppp2r5b				-20	0	-20	chr19	-	Ppp2r5b	Q6PD28	NM_198168	protein phosphatase 2_ regulatory subunit B	Ppp2r5b	Serine/threonine-protein phosphatase 2A 56 kDa regulatory subunit beta isoform;PPP2R5B;ortholog	SERINE/THREONINE-PROTEIN PHOSPHATASE 2A 56 KDA REGULATORY SUBUNIT BETA ISOFORM (PTHR10257:SF4)	phosphoprotein phosphatase activity;phosphoprotein phosphatase activity	intracellular signaling cascade;protein amino acid phosphorylation;intracellular signaling cascade		protein phosphatase;protein phosphatase	FGF signaling pathway->protein phosphatase 2A;;EGF receptor signaling pathway->protein phosphatase 2A;;Wnt signaling pathway->Protein phosphatase 2A;;;;	Homo sapiens
Ppp2r5b				-20	0	-20	chr19	-	Ppp2r5b	Q6PD28	NM_198168	protein phosphatase 2_ regulatory subunit B	Ppp2r5b	Ppp2r5b;Ppp2r5b;ortholog	SERINE/THREONINE-PROTEIN PHOSPHATASE 2A 56 KDA REGULATORY SUBUNIT BETA ISOFORM (PTHR10257:SF4)	phosphoprotein phosphatase activity;phosphoprotein phosphatase activity	intracellular signaling cascade;protein amino acid phosphorylation;intracellular signaling cascade		protein phosphatase;protein phosphatase	FGF signaling pathway->protein phosphatase 2A;;EGF receptor signaling pathway->protein phosphatase 2A;;Wnt signaling pathway->Protein phosphatase 2A;;;;	Rattus norvegicus
Rab12				-20	0	-20	chr17	-	Rab12	P35283	NM_024448	RAB12_ member RAS oncogene family	Rab12	Ras-related protein Rab-12;Rab12;ortholog	SUBFAMILY NOT NAMED (PTHR24073:SF21)	GTPase activity;protein binding	intracellular protein transport;receptor-mediated endocytosis;intracellular signaling cascade;intracellular signaling cascade		small GTPase		Mus musculus
Rpp14				-20	0	-20	chr14	+	Rpp14	Q9CQH8	NM_025938	ribonuclease P 14kDa subunit	Rpp14	Ribonuclease P protein subunit p14;Rpp14;ortholog	SUBFAMILY NOT NAMED (PTHR32402:SF0)						Mus musculus
Thoc6				-20	0	-20	chr17	-	Thoc6	Q5U4D9	BC089551	WD repeat domain 58	Thoc6	THO complex subunit 6 homolog;Thoc6;ortholog	WD REPEAT PROTEIN (PTHR22847:SF1)		transcription from RNA polymerase II promoter				Mus musculus
Tchp	-20	-20	-20	-20	0	0	chr5	+	Tchp	NP_084268	NM_029992	trichoplein_ keratin filament binding	Tchp	Trichoplein keratin filament-binding protein;Tchp;ortholog	SUBFAMILY NOT NAMED (PTHR31183:SF0)						Mus musculus
Fdx1	-20	0	-20	-20	0	0	chr9	-	Fdx1	P46656	NM_007996	ferredoxin 1	Fdx1	"Adrenodoxin, mitochondrial;Fdx1;ortholog"	ADRENODOXIN (PTHR23426:SF1)	oxidoreductase activity	respiratory electron transport chain;ferredoxin metabolic process;vitamin metabolic process;steroid metabolic process;protein complex assembly		oxidase;reductase	Vitamin D metabolism and pathway->Ferredoxin;;	Mus musculus
AI931714	-20	0	0	-20	0	0	chr8	+	AI931714	NP_001074709	NM_001081240	hypothetical protein LOC102182
Atxn2l	-20	0	0	-20	0	0	chr7	-	Atxn2l	Q7TQH0	NM_183020	ataxin 2-like	Atxn2l	Ataxin-2-like protein;Atxn2l;ortholog	ATAXIN-2-LIKE PROTEIN (PTHR12854:SF8)	RNA binding	neurological system process		RNA binding protein		Mus musculus
Elp2	0	0	-20	-20	0	0	chr18	+	Elp2	Q91WG4	NM_021448	signal transducer and activator of transcription	Elp2	Elongator complex protein 2;Elp2;ortholog	ELONGATOR COMPLEX PROTEIN 2 (STAT3-INTERACTING PROTEIN) (PTHR13729:SF2)						Mus musculus
Cdk9	0	0	0	-20	0	0	chr2	-	Cdk9	Q99J95	NM_130860	cyclin-dependent kinase 9	Cdk9	Cell division protein kinase 9;Cdk9;ortholog	CELL DIVISION PROTEIN KINASE 9 (PTHR24056:SF34)	protein kinase activity	mitosis;protein amino acid phosphorylation;mitosis		non-receptor serine/threonine protein kinase;non-receptor serine/threonine protein kinase		Mus musculus
Lrch4	0	0	0	-20	0	0	chr5	+	Lrch4		AK158025	leucine rich repeat protein 4_ neuronal	Lrch4	Leucine-rich repeat and calponin homology domain-containing protein 4;Lrch4;ortholog	"CALPONIN HOMOLOGY (CH) DOMAIN CONTAINING, CHDC/LRCH (PTHR23155:SF10)"		immune system process				Mus musculus
Pex1	0	0	0	-20	0	0	chr5	+	Pex1	Q5BL07	NM_027777	peroxin1	Pex1	Peroxisome biogenesis factor 1;Pex1;ortholog	PEROXISOME BIOGENESIS FACTOR 1 (PEROXIN-1) (PTHR23077:SF12)		intracellular protein transport;exocytosis;peroxisomal transport;protein metabolic process				Mus musculus
Pfkfb3	0	0	0	-20	0	0	chr2	-	Pfkfb3	Q8BVM1	AK143330	6-phosphofructo-2-kinase/fructose-2_	Pfkfb3	"Fructose-2,6-bisphosphatase;PFKFB3;ortholog"	"6-PHOSPHOFRUCTO-2-KINASE/FRUCTOSE-2,6-BISPHOSPHATASE 3 (PTHR10606:SF12)"	carbohydrate phosphatase activity;carbohydrate phosphatase activity	glycolysis		carbohydrate phosphatase;carbohydrate phosphatase		Homo sapiens
Pfkfb3	0	0	0	-20	0	0	chr2	-	Pfkfb3	Q8BVM1	AK143330	6-phosphofructo-2-kinase/fructose-2_	Pfkfb3	"Fructose-2,6-bisphosphatase;Pfkfb3;ortholog"	"6-PHOSPHOFRUCTO-2-KINASE/FRUCTOSE-2,6-BISPHOSPHATASE 3 (PTHR10606:SF12)"	carbohydrate phosphatase activity;carbohydrate phosphatase activity	glycolysis		carbohydrate phosphatase;carbohydrate phosphatase		Rattus norvegicus
2810428I15Rik	0	0	0	-20	0	0	chr8	-	2810428I15Rik	NP_079853	NM_025577	hypothetical protein LOC66462
Lrrc58	0	0	20	-20	0	0	chr16	+	Lrrc58	Q3UGP9	NM_177093	leucine rich repeat containing 58	Lrrc58	Leucine-rich repeat-containing protein 58;Lrrc58;ortholog	LEUCINE-RICH REPEAT-CONTAINING PROTEIN (PTHR23155:SF25)		immune system process				Mus musculus
Atp5e	0	20	0	-20	0	0	chr2	-	Atp5e	P56382	NM_025983	ATP synthase_ H+ transporting_ mitochondrial F1	Atp5e	"ATP synthase subunit epsilon, mitochondrial;Atp5e;ortholog"	SUBFAMILY NOT NAMED (PTHR21144:SF0)						Mus musculus
Adfp				-20	0	0	chr4	-	Adfp	NP_031434	NM_007408	adipose differentiation related protein	Adfp	Adipophilin;Adfp;ortholog	ADIPOPHILIN (PTHR14024:SF11)		lipid metabolic process				Mus musculus
AI846148				-20	0	0	chr19	-	AI846148	NP_001028311	NM_001033139	hypothetical protein LOC68229
AK045932				-20	0	0	chr4	+	AK045932		AK045932	Mus musculus adult male corpora quadrigemina cDNA_ RIKEN full-length enriched library_ clone:B230324L04 product:unclassifiable_ full insert sequence.
BC027231				-20	0	0	chr16	+	BC027231	Q8R2U2	NM_145972	hypothetical protein LOC212547
C230078M08Rik				-20	0	0	chr17	+	C230078M08Rik	NP_795969	NM_176995	hypothetical protein LOC319749	C230078M08Rik	C230078M08Rik;C230078M08Rik;ortholog							Mus musculus
Ccdc27				-20	0	0	chr4	-	Ccdc27	Q3V036	NM_001033455	coiled-coil domain containing 27	Ccdc27	Coiled-coil domain-containing protein 27;Ccdc27;ortholog							Mus musculus
Ctdp1				-20	0	0	chr18	-	Ctdp1	Q7TSG2	NM_026295	CTD (carboxy-terminal domain_ RNA polymerase II_	Ctdp1	RNA polymerase II subunit A C-terminal domain phosphatase;Ctdp1;ortholog	SUBFAMILY NOT NAMED (PTHR23081:SF0)	phosphoprotein phosphatase activity;phosphoprotein phosphatase activity	transcription initiation from RNA polymerase II promoter		protein phosphatase;protein phosphatase	General transcription regulation->TFIIF;;Transcription regulation by bZIP transcription factor->TFIIF;;;	Mus musculus
Glrx5				-20	0	0	chr12	+	Glrx5	Q80Y14	NM_028419	glutaredoxin 5	Glrx5	Glutaredoxin-related protein 5;Glrx5;ortholog	GLUTAREDOXIN-RELATED PROTEIN 5 (PTHR10293:SF15)	oxidoreductase activity	immune system process;respiratory electron transport chain;sulfur metabolic process;oxygen and reactive oxygen species metabolic process;response to stress		reductase		Mus musculus
Gm608				-20	0	0	chr16	+	Gm608	NP_001025060	NM_001029889	hypothetical protein LOC207806
Hsd17b12				-20	0	0	chr2	-	Hsd17b12	O70503	NM_019657	hydroxysteroid (17-beta) dehydrogenase 12	Hsd17b12	Estradiol 17-beta-dehydrogenase 12;Hsd17b12;ortholog	SUBFAMILY NOT NAMED (PTHR24316:SF68)	oxidoreductase activity	steroid metabolic process		dehydrogenase;reductase	Androgen/estrogene/progesterone biosynthesis->Estradiol 17beta-dehydrogenase;;	Mus musculus
Lats1				-20	0	0	chr10	+	Lats1		AK038612	Mus musculus large tumor suppressor 1 (Lats1) mRNA_ partial cds.	Lats1	Serine/threonine-protein kinase LATS1;Lats1;ortholog	SERINE/THREONINE-PROTEIN KINASE LATS1 (PTHR24356:SF2)	protein kinase activity	cell cycle;intracellular signaling cascade;protein amino acid phosphorylation;cell cycle;intracellular signaling cascade		non-receptor serine/threonine protein kinase;non-receptor serine/threonine protein kinase		Mus musculus
Mvk				-20	0	0	chr5	+	Mvk	Q3UEB4	AK149630	mevalonate kinase	Mvk	Mevalonate kinase;Mvk;ortholog	MEVALONATE KINASE (PTHR10457:SF4)	kinase activity	cholesterol metabolic process;protein amino acid phosphorylation		kinase;kinase	Cholesterol biosynthesis->Mevalonate kinase;;	Mus musculus
NR_003145				-20	0	0	chr12	-	NR_003145		NR_003145	Mus musculus adult male testis cDNA_ RIKEN full-length enriched library_ clone:1700026B20 product:unclassifiable_ full insert sequence.
Phf20l1				-20	0	0	chr15	+	Phf20l1	NP_001074878	NM_001081409	PHD finger protein 20-like 1	Phf20l1	Tudor domain-containing protein PHF20L1;Phf20l1;ortholog	SUBFAMILY NOT NAMED (PTHR15856:SF8)	transcription factor activity;transcription factor activity	transcription from RNA polymerase II promoter		zinc finger transcription factor		Mus musculus
Phf5a				-20	0	0	chr15	-	Phf5a	P83870	NM_026737	PHD-finger 5A	Phf5a	PHD finger-like domain-containing protein 5A;Phf5a;ortholog	SUBFAMILY NOT NAMED (PTHR13120:SF0)						Mus musculus
Polr2c				-20	0	0	chr8	+	Polr2c	Q99M46	NM_009090	polymerase (RNA) II (DNA directed) polypeptide	Polr2c	DNA-directed RNA polymerase II subunit RPB3;Polr2c;ortholog	DNA-DIRECTED RNA POLYMERASE II SUBUNIT 3 (PTHR11800:SF2)	DNA-directed RNA polymerase activity;nucleic acid binding	general transcription from RNA polymerase II promoter		DNA-directed RNA polymerase	General transcription regulation->RNA Polymerase II;;Transcription regulation by bZIP transcription factor->RNA Polymerase II;;;	Mus musculus
Rnaseh2a				-20	0	0	chr8	-	Rnaseh2a	Q9CWY8	NM_027187	ribonuclease H2_ large subunit	Rnaseh2a	Ribonuclease H2 subunit A;Rnaseh2a;ortholog	RIBONUCLEASE H2 SUBUNIT A (PTHR10954:SF7)	endoribonuclease activity;nucleic acid binding	RNA catabolic process		endoribonuclease;nuclease;hydrolase		Mus musculus
Scfd1				-20	0	0	chr12	+	Scfd1	Q8BRF7	NM_029825	sec1 family domain containing 1	Scfd1	Sec1 family domain-containing protein 1;Scfd1;ortholog	SLY1-RELATED (PTHR11679:SF2)		intracellular protein transport;exocytosis		membrane trafficking regulatory protein		Mus musculus
Ski				-20	0	0	chr4	-	Ski	NP_035515	NM_011385	Sloan-Kettering viral oncogene homolog	Ski	Ski oncogene;Ski;ortholog	SKI ONCOGENE (PTHR10005:SF2)	transcription factor activity;transcription factor activity	cell cycle;regulation of transcription from RNA polymerase II promoter;cell cycle;ectoderm development;mesoderm development;nervous system development;muscle organ development		transcription factor	TGF-beta signaling pathway->Co-activators or corepressors;;	Mus musculus
Taf3				-20	0	0	chr2	-	Taf3	NP_082024	NM_027748	TAF3 RNA polymerase II_ TATA box binding protein	Taf3	Transcription initiation factor TFIID subunit 3;Taf3;ortholog							Mus musculus
Tm6sf1				-20	0	0	chr7	+	Tm6sf1	P58749	NM_145375	transmembrane 6 superfamily member 1	Tm6sf1	Transmembrane 6 superfamily member 1;Tm6sf1;ortholog	SUBFAMILY NOT NAMED (PTHR32393:SF0)						Mus musculus
Tssc4				-20	0	0	chr7	+	Tssc4	Q9JHE7	NM_020285	tumor-suppressing subchromosomal transferable	Tssc4	Protein TSSC4;Tssc4;ortholog	SUBFAMILY NOT NAMED (PTHR32159:SF0)						Mus musculus
Tubgcp6				-20	0	0	chr15	-	Tubgcp6	Q8BWI2	AK052441	13 days embryo lung cDNA_ RIKEN full-length enriched library_ clone:D430023H11 product:hypothetical Phospholipase A2 containing protein_ full insert sequence. (Fragment).	Tubgcp6	Tubgcp6;Tubgcp6;ortholog	SUBFAMILY NOT NAMED (PTHR19302:SF16)	structural constituent of cytoskeleton;microtubule binding	cell cycle;cell cycle;cellular component morphogenesis;cellular component morphogenesis;cellular component morphogenesis	microtubule	non-motor microtubule binding protein		Mus musculus
Zfand2a				-20	0	0	chr5	-	Zfand2a	Q9JII7	NM_133349	zinc finger_ AN1-type domain 2A	Zfand2a	AN1-type zinc finger protein 2A;Zfand2a;ortholog	ARSENITE INDUCUBLE RNA ASSOCIATED PROTEIN AIP-1 (PTHR14677:SF2)	RNA binding			RNA binding protein		Mus musculus
Zfp281				-20	0	0	chr1	+	Zfp281	Q99LI5	NM_177643	zinc finger protein 281	Zfp281	Zfp281;Zfp281;ortholog	ZINC FINGER PROTEIN 281 (PTHR11389:SF327)	transcription factor activity;transcription factor activity	regulation of transcription from RNA polymerase II promoter		zinc finger transcription factor;DNA binding protein		Rattus norvegicus
Ak3				-20	0	20	chr19	-	Ak3	Q9WTP7	NM_021299	adenylate kinase 3	Ak3	"Adenylate kinase isoenzyme 4, mitochondrial;AK3L2;ortholog"	ADENYLATE KINASE (PTHR23359:SF22)	nucleotide kinase activity	purine base metabolic process		nucleotide kinase;nucleotide kinase	De novo purine biosynthesis->Adenylate kinase;;Salvage pyrimidine ribonucleotides->Cytidylate kinase;;;	Homo sapiens
Ak3				-20	0	20	chr19	-	Ak3	Q9WTP7	NM_021299	adenylate kinase 3	Ak3	GTP:AMP phosphotransferase mitochondrial;Ak3;ortholog	ADENYLATE KINASE (PTHR23359:SF22)	nucleotide kinase activity	purine base metabolic process		nucleotide kinase;nucleotide kinase	De novo purine biosynthesis->Adenylate kinase;;Salvage pyrimidine ribonucleotides->Cytidylate kinase;;;	Mus musculus
Abcc5	-20	-20	-20	0	-20	-20	chr16	-	Abcc5	Q5CZY2	NM_013790	ATP-binding cassette_ sub-family C_ member 5	Abcc5	Multidrug resistance-associated protein 5;Abcc5;ortholog	ABC TRANSPORTER (PTHR24223:SF9)	"ATPase activity, coupled to transmembrane movement of substances;transmembrane transporter activity"	immune system process;extracellular transport;response to toxin		ATP-binding cassette (ABC) transporter		Mus musculus
Rnf4	0	0	0	0	-20	-20	chr5	+	Rnf4	Q9QZS2	NM_011278	ring finger protein 4	Rnf4	RING finger protein 4;Rnf4;ortholog	RING FINGER PROTEIN 4 (PTHR23041:SF1)	transcription factor activity;transcription factor activity	spermatogenesis;regulation of transcription from RNA polymerase II promoter		zinc finger transcription factor		Mus musculus
DQ546366				0	-20	-20	chr17	+	DQ546366		DQ546366	DQ546366
DQ708234				0	-20	-20	chr17	+	DQ708234		DQ708234	DQ708234
DQ718202				0	-20	-20	chr7	-	DQ718202		DQ718202	DQ718202
DQ724542				0	-20	-20	chr17	+	DQ724542		DQ724542	DQ724542
Ksr1				0	-20	-20	chr11	-	Ksr1	NP_038599	NM_013571	kinase suppressor of ras	Ksr1	Kinase suppressor of Ras 1;Ksr1;ortholog	KINASE SUPPRESSOR OF RAS (KSR) (PTHR23257:SF90)	protein kinase activity	MAPKKK cascade;protein amino acid phosphorylation;MAPKKK cascade		non-receptor serine/threonine protein kinase;non-receptor serine/threonine protein kinase		Mus musculus
Ncapd3				0	-20	-20	chr9	+	Ncapd3	Q3UTU7	AK129046	7 days neonate cerebellum cDNA_ RIKEN full-length enriched library_ clone:A730015M23 product:hypothetical Alanine-rich region profile/ARM repeat fold containing protein_ full insert sequence.	Ncapd3	Condensin-2 complex subunit D3;Ncapd3;ortholog	SUBFAMILY NOT NAMED (PTHR14222:SF0)	nucleic acid binding	"mitosis;nucleobase, nucleoside, nucleotide and nucleic acid metabolic process;mitosis;establishment or maintenance of chromatin architecture;establishment or maintenance of chromatin architecture"		nucleic acid binding		Mus musculus
Stk38				0	-20	-20	chr17	-	Stk38	Q91VJ4	AY292399	serine/threonine kinase 38	Stk38	Serine/threonine-protein kinase 38;Stk38;ortholog	SERINE/THREONINE-PROTEIN KINASE 38 (PTHR24358:SF7)	protein kinase activity	cell cycle;intracellular signaling cascade;protein amino acid phosphorylation;cell cycle;intracellular signaling cascade;cellular component morphogenesis;cellular component morphogenesis;cellular component morphogenesis		non-receptor serine/threonine protein kinase;non-receptor serine/threonine protein kinase		Mus musculus
Tspan8				0	-20	-20	chr10	+	Tspan8	Q8R3G9	BC025461	tetraspanin 8	Tspan8	Tetraspanin-8;TSPAN8;ortholog	TRANSMEMBRANE 4 SUPERFAMILY MEMBER 3 (PTHR19282:SF33)	receptor binding	signal transduction;cell-cell adhesion;signal transduction;cell-cell adhesion		membrane-bound signaling molecule;cell adhesion molecule		Homo sapiens
Tspan8				0	-20	-20	chr10	+	Tspan8	Q8R3G9	BC025461	tetraspanin 8	Tspan8	Tspan8;Tspan8;ortholog	TRANSMEMBRANE 4 SUPERFAMILY MEMBER 3 (PTHR19282:SF33)	receptor binding	signal transduction;cell-cell adhesion;signal transduction;cell-cell adhesion		membrane-bound signaling molecule;cell adhesion molecule		Rattus norvegicus
3110049J23Rik	-20	0	-20	0	-20	0	chr10	+	3110049J23Rik	Q9CXN7	NM_026085	MAWD binding protein homolog 2
Me2	0	0	0	0	-20	0	chr18	-	Me2	Q99KE1	NM_145494	malic enzyme 2_ NAD(+)-dependent_ mitochondrial	Me2	Transcription factor E2-alpha;Tcf3;ortholog	TRANSCRIPTION FACTOR E2-ALPHA (PTHR11793:SF7)	transcription factor activity;transcription factor activity	female gamete generation;regulation of transcription from RNA polymerase II promoter;ectoderm development;sex determination;nervous system development		basic helix-loop-helix transcription factor;nucleic acid binding		Mus musculus
Me2	0	0	0	0	-20	0	chr18	-	Me2	Q99KE1	NM_145494	malic enzyme 2_ NAD(+)-dependent_ mitochondrial	Me2	"NAD-dependent malic enzyme, mitochondrial;Me2;ortholog"	MALIC ENZYME (PTHR23406:SF2)	oxidoreductase activity;acyltransferase activity;carboxy-lyase activity	tricarboxylic acid cycle;carbohydrate metabolic process;cellular amino acid catabolic process		acyltransferase;dehydrogenase;decarboxylase	Pyruvate metabolism->Malic enzyme;;	Mus musculus
Btf3	0	20	0	0	-20	0	chr13	-	Btf3	Q64152-2	AK160227	basic transcription factor 3	Btf3	Butyrophilin subfamily 3 member A3;BTN3A3;ortholog	SUBFAMILY NOT NAMED (PTHR24100:SF1)		mesoderm development;mammary gland development				Homo sapiens
Btf3	0	20	0	0	-20	0	chr13	-	Btf3	Q64152-2	AK160227	basic transcription factor 3	Btf3	Butyrophilin subfamily 3 member A2;BTN3A2;ortholog	SUBFAMILY NOT NAMED (PTHR24100:SF1)		mesoderm development;mammary gland development				Homo sapiens
Btf3	0	20	0	0	-20	0	chr13	-	Btf3	Q64152-2	AK160227	basic transcription factor 3	Btf3	Transcription factor BTF3;Btf3;ortholog	TRANSCRIPTION FACTOR BTF3 (PTHR10351:SF28)	transcription factor activity;transcription factor activity	transcription initiation from RNA polymerase II promoter;regulation of transcription from RNA polymerase II promoter		transcription factor		Mus musculus
Ckap2	0	20	0	0	-20	0	chr8	-	Ckap2	NP_001004140	NM_001004140	cytoskeleton associated protein 2	Ckap2	Cytoskeleton-associated protein 2;Ckap2;ortholog	CYTOSKELETON ASSOCIATED PROTEIN 2 (PTHR16076:SF4)	structural constituent of cytoskeleton		cytoskeleton	cytoskeletal protein		Mus musculus
Sh2b3	20	0	0	0	-20	0	chr5	-	Sh2b3	O09039	AK172551	SH2B adaptor protein 3	Sh2b3	SH2B adapter protein 3;Sh2b3;ortholog	SUBFAMILY NOT NAMED (PTHR10872:SF6)		B cell mediated immunity;transmembrane receptor protein tyrosine kinase signaling pathway;MAPKKK cascade;calcium-mediated signaling;MAPKKK cascade;transmembrane receptor protein tyrosine kinase signaling pathway;calcium-mediated signaling;cellular compone				Mus musculus
AK084679				0	-20	0	chr12	-	AK084679		AK084679	Mus musculus adult female vagina cDNA_ RIKEN full-length enriched library_ clone:9930038B18 product:hypothetical protein_ full insert sequence.
Atg2a				0	-20	0	chr19	+	Atg2a	NP_919329	NM_194348	ATG2 autophagy related 2 homolog A	Atg2a	Autophagy-related protein 2 homolog A;Atg2a;ortholog	SUBFAMILY NOT NAMED (PTHR13190:SF9)						Mus musculus
Atp2a3				0	-20	0	chr11	+	Atp2a3	Q8R0X5	BC026147	Atp2a3 protein.	Atp2a3	Sarcoplasmic/endoplasmic reticulum calcium ATPase 3;Atp2a3;ortholog	SUBFAMILY NOT NAMED (PTHR24093:SF67)	hydrolase activity;cation transmembrane transporter activity;ion channel activity	cation transport;cellular calcium ion homeostasis		cation transporter;ion channel;hydrolase		Mus musculus
BC008163				0	-20	0	chr4	-	BC008163	Q922G2-2	AK154575	hypothetical protein LOC230789
Ccny				0	-20	0	chr18	-	Ccny	Q8BGU5	NM_026484	cyclin fold protein 1	Ccny	Cyclin-Y;Ccny;ortholog	SUBFAMILY NOT NAMED (PTHR32376:SF0)						Mus musculus
D15Mgi27				0	-20	0	chr15	+	D15Mgi27	Q921Y4	NM_134100	hypothetical protein LOC106073
DQ550471				0	-20	0	chr17	+	DQ550471		DQ550471	DQ550471
DQ557665				0	-20	0	chr17	+	DQ557665		DQ557665	DQ557665
DQ563505				0	-20	0	chr17	+	DQ563505		DQ563505	DQ563505
DQ686384				0	-20	0	chr17	+	DQ686384		DQ686384	DQ686384
DQ700265				0	-20	0	chr17	+	DQ700265		DQ700265	DQ700265
DQ718113				0	-20	0	chr17	+	DQ718113		DQ718113	DQ718113
Fbxw2				0	-20	0	chr2	-	Fbxw2	Q9QUH1	AK078815	F-box and WD-40 domain protein 2	Fbxw2	F-box/WD repeat-containing protein 2;Fbxw2;ortholog	SUBFAMILY NOT NAMED (PTHR22837:SF0)						Mus musculus
Map3k3				0	-20	0	chr11	+	Map3k3	Q61084	NM_011947	mitogen activated protein kinase kinase kinase	Map3k3	Mitogen-activated protein kinase kinase kinase 3;Map3k3;ortholog	MITOGEN-ACTIVATED PROTEIN KINASE KINASE KINASE 3 (PTHR24360:SF38)	protein kinase activity	phosphate metabolic process;protein amino acid phosphorylation		protein kinase;protein kinase	B cell activation->MEKK;;Interleukin signaling pathway->Mitogen activated protein kinase kinase kinase;;Inflammation mediated by chemokine and cytokine signaling pathway->MAP kinase/Erk kinase kinase;;Oxidative stress response->Map Kinase Kinase 3 and Map	Mus musculus
mKIAA1337				0	-20	0	chr4	-	mKIAA1337		BC070441	Mus musculus mRNA for RNDEu-2_ complete cds.
Otor				0	-20	0	chr2	+	Otor	Q9JIE3	NM_020595	otoraplin	Otor	Otoraplin;Otor;ortholog	SUBFAMILY NOT NAMED (PTHR23158:SF16)						Mus musculus
Polr3h				0	-20	0	chr15	-	Polr3h		AK032967	Mus musculus 11 days pregnant adult female ovary and uterus cDNA_ RIKEN full-length enriched library_ clone:5031409G22 product:aconitase 2_ mitochondrial_ full insert sequence.	Polr3h	DNA-directed RNA polymerase III subunit RPC8;Polr3h;ortholog	DNA-DIRECTED RNA POLYMERASE III 25 KD POLYPEPTIDE (PTHR12709:SF2)	DNA-directed RNA polymerase activity;nucleotidyltransferase activity;transcription factor activity;transcription factor activity	RNA elongation from RNA polymerase II promoter		nucleotidyltransferase;transcription factor;DNA-directed RNA polymerase		Mus musculus
Ppib				0	-20	0	chr9	+	Ppib	Q9DCY1	NM_011149	peptidylprolyl isomerase B	Ppib	Peptidyl-prolyl cis-trans isomerase B;Ppib;ortholog	PEPTIDYL-PROLYL CIS-TRANS ISOMERASE B (PTHR11071:SF63)	isomerase activity	immune system process;intracellular protein transport;nuclear transport;protein folding		isomerase		Mus musculus
Ptchd2				0	-20	0	chr4	-	Ptchd2	NP_001076811	NM_001083342	patched domain containing 2	Ptchd2	Patched domain-containing protein 2;Ptchd2;ortholog	PATCHED DOMAIN-CONTAINING PROTEIN 2 (PROTEIN DISPATCHED HOMOLOG 3) (PTHR10796:SF49)	receptor activity	lipid transport;intracellular protein transport;exocytosis;cell surface receptor linked signal transduction;lipid metabolic process;cell surface receptor linked signal transduction		receptor		Mus musculus
Rab22B				0	-20	0	chr17	-	Rab22B		AK166151	Mus musculus mRNA for Rab22B_ complete cds.
Rab31				0	-20	0	chr17	-	Rab31	Q921E2	NM_133685	Rab31-like	Rab31	Ras-related protein Rab-31;Rab31;ortholog	SUBFAMILY NOT NAMED (PTHR24073:SF265)	GTPase activity;protein binding	intracellular protein transport;receptor-mediated endocytosis;intracellular signaling cascade;intracellular signaling cascade		small GTPase		Mus musculus
Serbp1				0	-20	0	chr6	+	Serbp1		AK135473	Mus musculus adult male lung cDNA_ RIKEN full-length enriched library_ clone:1200009K13 product:HYPOTHETICAL RNA BINDING PROTEIN RDA288 homolog [Rattus norvegicus]_ full insert sequence.	Serbp1	Plasminogen activator inhibitor 1 RNA-binding protein;Serbp1;ortholog	PLASMINOGEN ACTIVATOR INHIBITOR 1 RNA-BINDING PROTEIN (PAI1 RNA- BINDING PROTEIN 1) (PTHR12299:SF8)	RNA binding			RNA binding protein		Mus musculus
Snrpb2				0	-20	0	chr2	+	Snrpb2	Q9CQI7	NM_021335	U2 small nuclear ribonucleoprotein B	Snrpb2	U2 small nuclear ribonucleoprotein B'';Snrpb2;ortholog	U2 SMALL NUCLEAR RIBONUCLEOPROTEIN B (PTHR10501:SF3)	"RNA splicing factor activity, transesterification mechanism;mRNA binding"	"nuclear mRNA splicing, via spliceosome"	nucleus	mRNA splicing factor	mRNA splicing->U2;;	Mus musculus
Syde2				0	-20	0	chr3	+	Syde2	Q8BKW6	AK049496	7 days embryo whole body cDNA_ RIKEN full-length enriched library_ clone:C430017H16 product:weakly similar to THYRO1000381 PROTEIN (Fragment).	Syde2	Syde2;Syde2;ortholog	RHO-GTPASE-ACTIVATING PROTEIN (PTHR23178:SF2)	protein binding;small GTPase regulator activity			G-protein modulator		Mus musculus
Tmem55b				0	-20	0	chr14	-	Tmem55b		BC039161	Mus musculus 15 days embryo brain cDNA_ RIKEN full-length enriched library_ clone:G630001G14 product:hypothetical Proline-rich region profile/Glycine-rich region profile containing protein_ full insert sequence.	Tmem55b	Transmembrane protein 55B;Tmem55b;ortholog	SUBFAMILY NOT NAMED (PTHR21014:SF0)						Mus musculus
Xdh				0	-20	0	chr17	-	Xdh		AK160010	Mus musculus adult male small intestine cDNA_ RIKEN full-length enriched library_ clone:2010303G08 product:xanthine dehydrogenase_ full insert sequence.	Xdh	Xanthine oxidase;Xdh;ortholog	XANTHINE DEHYDROGENASE (PTHR11908:SF11)					Purine metabolism->Xanthine Oxidase;;Adenine and hypoxanthine salvage pathway->Xanthine dehydrogenase;;;	Mus musculus
Zfp397				0	-20	0	chr18	+	Zfp397	Q7TNK4	NM_027007	zinc finger protein 397
2510012J08Rik				0	-20	0	chr10	+	2510012J08Rik	Q9CS00	NM_027381	hypothetical protein LOC70312
4930420K17Rik				0	-20	0	chr5	+	4930420K17Rik		AK087170	Mus musculus 0 day neonate lung cDNA_ RIKEN full-length enriched library_ clone:E030031F02 product:unclassifiable_ full insert sequence.
Ewsr1	0	-20	0	0	0	-20	chr11	-	Ewsr1	Q5SUT0	AK049743	Ewing sarcoma breakpoint region 1	Ewsr1	RNA-binding protein EWS;Ewsr1;ortholog	RNA-BINDING PROTEIN EWS (PTHR23238:SF3)	RNA binding			RNA binding protein		Mus musculus
Car14	0	0	0	0	0	-20	chr3	-	Car14	Q9WVT6	NM_011797	carbonic anhydrase 14	Car14	Carbonic anhydrase 14;Ca14;ortholog	CARBONIC ANHYDRASE XIV (CARBONATE DEHYDRATASE XIV) (PTHR18952:SF20)	hydro-lyase activity	metabolic process		dehydratase		Mus musculus
Socs3	0	0	0	0	0	-20	chr11	-	Socs3	O35718	NM_007707	suppressor of cytokine signaling 3	Socs3	Suppressor of cytokine signaling 3;Socs3;ortholog	SUPPRESSOR OF CYTOKINE SIGNALING 3 (SOCS-3)(CYTOKINE-INDUCIBLE SH2 PROTEIN 3) (PTHR10385:SF4)	cytokine activity;kinase inhibitor activity;kinase regulator activity	protein targeting;negative regulation of apoptosis;cytokine-mediated signaling pathway;transmembrane receptor protein tyrosine kinase signaling pathway;negative regulation of apoptosis;JAK-STAT cascade;cell-cell signaling;cytokine-mediated signaling pathw		cytokine;kinase inhibitor	Inflammation mediated by chemokine and cytokine signaling pathway->Suppressor of cytokine siganling;;Interferon-gamma signaling pathway->Suppressor of cytokine signaling;;;	Mus musculus
BC005624	0	0	20	0	0	-20	chr2	-	BC005624	Q99JW3	NM_144885	cDNA sequence BC005624
Usp20	0	0	20	0	0	-20	chr2	+	Usp20	NP_083122	AK029890	ubiquitin specific peptidase 20	Usp20	Ubiquitin carboxyl-terminal hydrolase 20;USP20;ortholog	SUBFAMILY NOT NAMED (PTHR24006:SF66)	cysteine-type peptidase activity	proteolysis		cysteine protease;cysteine protease		Homo sapiens
Abi3				0	0	-20	chr11	-	Abi3	Q3TA46	NM_025659	ABI gene family_ member 3	Abi3	ABI gene family member 3;Abi3;ortholog	ABI GENE FAMILY MEMBER 3 (PTHR10460:SF1)	protein binding;small GTPase regulator activity	cell cycle;signal transduction;cell motion;cell cycle;signal transduction	intracellular	G-protein modulator		Mus musculus
Ache				0	0	-20	chr5	+	Ache	P21836	AK036259	acetylcholinesterase	Ache	Acetylcholinesterase;Ache;ortholog	ACETYLCHOLINESTERASE (PTHR11559:SF33)	"hydrolase activity, acting on ester bonds"	neurological system process;neuromuscular synaptic transmission;neuromuscular synaptic transmission		esterase	Nicotinic acetylcholine receptor signaling pathway->acetylcholinesterase;;Muscarinic acetylcholine receptor 2 and 4 signaling pathway->acetylcholinesterase;;Muscarinic acetylcholine receptor 1 and 3 signaling pathway->acetylcholinesterase;;;;	Mus musculus
Acot4				0	0	-20	chr12	+	Acot4	NP_599008	NM_134247	acyl-CoA thioesterase 4	Acot4	Acyl-coenzyme A thioesterase 4;Acot4;ortholog	SUBFAMILY NOT NAMED (PTHR32437:SF0)						Mus musculus
Acyp2				0	0	-20	chr11	-	Acyp2	NP_083620	NM_029344	acylphosphatase 2_ muscle type	Acyp2	Acylphosphatase-2;Acyp2;ortholog	ACYLPHOSPHATASE-2 (PTHR10029:SF1)	phosphatase activity;phosphatase activity	phosphate metabolic process		phosphatase;phosphatase		Mus musculus
Adal				0	0	-20	chr2	+	Adal	Q9D4Q6	AK049697	Adult male testis cDNA_ RIKEN full-length enriched library_ clone:4930578F03 product:hypothetical Adenosine and AMP deaminase containing protein_ full insert sequence (12 days embryo spinal cord cDNA_ RIKEN full-length enriched library_ clone:C530042F19 p	Adal	Adenosine deaminase-like protein;Adal;ortholog	ADENOSINE DEAMINASE-LIKE PROTEIN (PTHR11409:SF21)	hydrolase activity;deaminase activity	purine base metabolic process		deaminase	Adenine and hypoxanthine salvage pathway->Adenosine deaminase;;Adenine and hypoxanthine salvage pathway->Deoxyadenosine deaminase;;;	Mus musculus
Adam22				0	0	-20	chr5	-	Adam22	Q9R1V6-4	NM_001098225	a disintegrin and metalloprotease domain 22	Adam22	ADAM 22;Adam22;ortholog	ADAM 22 (PTHR11905:SF14)	metallopeptidase activity	neurological system process;signal transduction;cell-cell adhesion;proteolysis;signal transduction;cell-cell adhesion		metalloprotease;metalloprotease		Mus musculus
Adamtsl1				0	0	-20	chr4	+	Adamtsl1	Q8BLI0	AK045085	ADAMTS-like protein 1 precursor (Punctin-1).	Adamtsl1	ADAMTS-like protein 1;Adamtsl1;ortholog	ADAMTS-LIKE PROTEIN 1 (PTHR13723:SF21)			extracellular matrix	extracellular matrix glycoprotein		Mus musculus
Adcy1				0	0	-20	chr11	+	Adcy1	O88444	NM_009622	adenylate cyclase 1	Adcy1	Adenylate cyclase type 1;Adcy1;ortholog	ADENYLATE CYCLASE TYPE 1 (PTHR11920:SF20)	adenylate cyclase activity	cyclic nucleotide metabolic process		adenylate cyclase	"Endothelin signaling pathway->3',5'-cyclic AMP synthetase;;GABA-B_receptor_II_signaling->Adenylate cyclase;;Heterotrimeric G-protein signaling pathway-Gi alpha and Gs alpha mediated pathway->Adenylyl cyclase;;;;"	Mus musculus
Adcyap1r1				0	0	-20	chr6	+	Adcyap1r1	NP_001020543	NM_001025372	adenylate cyclase activating polypeptide 1	Adcyap1r1	Pituitary adenylate cyclase-activating polypeptide type I receptor;Adcyap1r1;ortholog	PITUITARY ADENYLATE CYCLASE-ACTIVATING POLYPEPTIDE TYPE I (PTHR12011:SF30)	G-protein coupled receptor activity	spermatogenesis;G-protein coupled receptor protein signaling pathway;G-protein coupled receptor protein signaling pathway		G-protein coupled receptor		Mus musculus
Adra2a				0	0	-20	chr19	+	Adra2a	Q01338	AK046802	adrenergic receptor_ alpha 2a	Adra2a	Alpha-2A adrenergic receptor;Adra2a;ortholog	ALPHA-2A ADRENERGIC RECEPTOR (PTHR24248:SF24)	G-protein coupled receptor activity	G-protein coupled receptor protein signaling pathway;G-protein coupled receptor protein signaling pathway		G-protein coupled receptor	Heterotrimeric G-protein signaling pathway-Gi alpha and Gs alpha mediated pathway->Gi protein coupled receptor;;	Mus musculus
Adra2c				0	0	-20	chr5	+	Adra2c	Q01337	NM_007418	adrenergic receptor_ alpha 2c	Adra2c	Alpha-2C adrenergic receptor;Adra2c;ortholog	ALPHA-2C ADRENERGIC RECEPTOR (PTHR24248:SF25)	G-protein coupled receptor activity	G-protein coupled receptor protein signaling pathway;G-protein coupled receptor protein signaling pathway		G-protein coupled receptor	Heterotrimeric G-protein signaling pathway-Gi alpha and Gs alpha mediated pathway->Gi protein coupled receptor;;	Mus musculus
Afap1l1				0	0	-20	chr18	-	Afap1l1		BC094505	Mus musculus adult male urinary bladder cDNA_ RIKEN full-length enriched library_ clone:9530003E23 product:weakly similar to ACTIN FILAMENT ASSOCIATED PROTEIN [Rattus norvegicus]_ full insert sequence.	Afap1l1	Actin filament-associated protein 1-like 1;Afap1l1;ortholog	SUBFAMILY NOT NAMED (PTHR14338:SF1)						Mus musculus
Ahr				0	0	-20	chr12	-	Ahr	Q3U5D9	NM_013464	aryl-hydrocarbon receptor	Ahr	Aryl hydrocarbon receptor;Ahr;ortholog	ARYL HYDROCARBON RECEPTOR (PTHR10649:SF6)	receptor activity;transcription factor activity;transcription factor activity	immune system process;signal transduction;cell-cell signaling;signal transduction;cell-cell signaling;response to toxin		basic helix-loop-helix transcription factor;receptor		Mus musculus
AI450948				0	0	-20	chr12	-	AI450948	Q3UUE0	AK138503	Adult male spinal cord cDNA_ RIKEN full-length enriched library_ clone:A330043P19 product:hypothetical PDZ/DHR/GLGF domain/PDZ domain profile containing protein_ full insert sequence. (Fragment).
AK003136				0	0	-20	chr18	-	AK003136		AK003136	Mus musculus adult male heart cDNA_ RIKEN full-length enriched library_ clone:1010001N08 product:unclassifiable_ full insert sequence.
AK005214				0	0	-20	chr10	+	AK005214		AK005214	Mus musculus adult male cerebellum cDNA_ RIKEN full-length enriched library_ clone:1500011J09 product:atonal homolog 7 (Drosophila)_ full insert sequence.
AK005897				0	0	-20	chr10	+	AK005897		AK005897	Mus musculus adult male testis cDNA_ RIKEN full-length enriched library_ clone:1700012D01 product:unclassifiable_ full insert sequence.
AK006690				0	0	-20	chr11	+	AK006690		AK006690	Mus musculus adult male testis cDNA_ RIKEN full-length enriched library_ clone:1700042O10 product:unclassifiable_ full insert sequence.
AK007020				0	0	-20	chr12	+	AK007020		AK007020	Mus musculus adult male testis cDNA_ RIKEN full-length enriched library_ clone:1700006L05 product:unclassifiable_ full insert sequence.
AK007249				0	0	-20	chr8	+	AK007249		AK007249	Mus musculus adult male testis cDNA_ RIKEN full-length enriched library_ clone:1700123E10 product:inferred: RIKEN cDNA 4921522P10 gene / putative [Mus musculus]_ full insert sequence.
AK010122				0	0	-20	chr6	-	AK010122		AK010122	Mus musculus adult male tongue cDNA_ RIKEN full-length enriched library_ clone:2310069B03 product:inferred: RIKEN cDNA 2310069B03 gene_ full insert sequence.
AK010390				0	0	-20	chr11	-	AK010390		AK010390	Mus musculus ES cells cDNA_ RIKEN full-length enriched library_ clone:2410004I01 product:unclassifiable_ full insert sequence.
AK013806				0	0	-20	chr9	+	AK013806		AK013806	Mus musculus adult male hippocampus cDNA_ RIKEN full-length enriched library_ clone:2900079G21 product:RIKEN cDNA 2900079G21 gene_ full insert sequence.
AK015270				0	0	-20	chr9	-	AK015270		AK015270	Mus musculus adult male testis cDNA_ RIKEN full-length enriched library_ clone:1700013N11 product:unclassifiable_ full insert sequence.
AK018979				0	0	-20	chr6	+	AK018979		AK018979	Mus musculus adult male testis cDNA_ RIKEN full-length enriched library_ clone:1700054K19 product:unclassifiable_ full insert sequence.
AK019114				0	0	-20	chr8	-	AK019114		AK019114	Mus musculus ES cells cDNA_ RIKEN full-length enriched library_ clone:2400009B08 product:unclassifiable_ full insert sequence.
AK019229				0	0	-20	chr19	+	AK019229		AK019229	Mus musculus 11 days embryo whole body cDNA_ RIKEN full-length enriched library_ clone:2700046G09 product:hypothetical protein_ full insert sequence.
AK019250				0	0	-20	chr8	+	AK019250		AK019250	Mus musculus 10_ 11 days embryo whole body cDNA_ RIKEN full-length enriched library_ clone:2810030D12 product:unclassifiable_ full insert sequence.
AK020705				0	0	-20	chr11	-	AK020705		AK020705	Mus musculus adult male hypothalamus cDNA_ RIKEN full-length enriched library_ clone:A230101C19 product:unclassifiable_ full insert sequence.
AK028422				0	0	-20	chr12	-	AK028422		AK028422	Mus musculus 6 days neonate head cDNA_ RIKEN full-length enriched library_ clone:5430401H09 product:unclassifiable_ full insert sequence.
AK030128				0	0	-20	chr9	-	AK030128		AK030128	Mus musculus adult male testis cDNA_ RIKEN full-length enriched library_ clone:4921506L10 product:similar to CDNA FLJ32949 FIS_ CLONE TESTI2008020_ WEAKLY SIMILAR TO DPY-19 PROTEIN [Homo sapiens]_ full insert sequence.
AK030357				0	0	-20	chr2	-	AK030357		AK030357	Mus musculus adult male pituitary gland cDNA_ RIKEN full-length enriched library_ clone:5330401L02 product:unclassifiable_ full insert sequence.
AK031204				0	0	-20	chr11	-	AK031204		AK031204	Mus musculus 10 days embryo whole body cDNA_ RIKEN full-length enriched library_ clone:2610035D17 product:unclassifiable_ full insert sequence.
AK031919				0	0	-20	chr3	+	AK031919		AK031919	Mus musculus adult male medulla oblongata cDNA_ RIKEN full-length enriched library_ clone:6330444I21 product:hypothetical protein_ full insert sequence.
AK032180				0	0	-20	chr6	-	AK032180		AK032180	Mus musculus adult male olfactory brain cDNA_ RIKEN full-length enriched library_ clone:6430407N19 product:unclassifiable_ full insert sequence.
AK033426				0	0	-20	chr11	+	AK033426		AK033426	Mus musculus adult male colon cDNA_ RIKEN full-length enriched library_ clone:9030022M04 product:unclassifiable_ full insert sequence.
AK033717				0	0	-20	chr5	-	AK033717		AK033717	Mus musculus adult male cecum cDNA_ RIKEN full-length enriched library_ clone:9130230L23 product:hypothetical protein_ full insert sequence.
AK034282				0	0	-20	chr13	-	AK034282		AK034282	Mus musculus adult male diencephalon cDNA_ RIKEN full-length enriched library_ clone:9330172G07 product:unclassifiable_ full insert sequence.
AK035687				0	0	-20	chr4	+	AK035687		AK035687	Mus musculus adult male urinary bladder cDNA_ RIKEN full-length enriched library_ clone:9530081E22 product:peroxisomal biogenesis factor 14_ full insert sequence.
AK035994				0	0	-20	chr3	+	AK035994		AK035994	Mus musculus 16 days neonate cerebellum cDNA_ RIKEN full-length enriched library_ clone:9630025H21 product:hypothetical protein_ full insert sequence.
AK036422				0	0	-20	chr1	+	AK036422		AK036422	Mus musculus adult male bone cDNA_ RIKEN full-length enriched library_ clone:9830105K08 product:gastrulation brain homeobox 2_ full insert sequence.
AK037155				0	0	-20	chr13	-	AK037155		AK037155	Mus musculus 6 days neonate skin cDNA_ RIKEN full-length enriched library_ clone:A030001P10 product:unclassifiable_ full insert sequence.
AK039113				0	0	-20	chr3	+	AK039113		AK039113	Mus musculus adult male hypothalamus cDNA_ RIKEN full-length enriched library_ clone:A230097O12 product:TRAF2 AND NCK INTERACTING KINASE_ SPLICE VARIANT 8 homolog [Homo sapiens]_ full insert sequence.
AK039117				0	0	-20	chr4	-	AK039117		AK039117	Mus musculus 12 days embryo embryonic body between diaphragm region and neck cDNA_ RIKEN full-length enriched library_ clone:9430075J19 product:unclassifiable_ full insert sequence.
AK039272				0	0	-20	chr3	+	AK039272		AK039272	Mus musculus adult male medulla oblongata cDNA_ RIKEN full-length enriched library_ clone:6330444I21 product:hypothetical protein_ full insert sequence.
AK039372				0	0	-20	chr13	-	AK039372		AK039372	Mus musculus adult male spinal cord cDNA_ RIKEN full-length enriched library_ clone:A330033J07 product:inhibitor of DNA binding 4_ full insert sequence.
AK039480				0	0	-20	chr13	-	AK039480		AK039480	Mus musculus adult male spinal cord cDNA_ RIKEN full-length enriched library_ clone:A330048O09 product:unclassifiable_ full insert sequence.
AK039679				0	0	-20	chr13	+	AK039679		AK039679	Mus musculus 10_ 11 days embryo whole body cDNA_ RIKEN full-length enriched library_ clone:2810449C10 product:unclassifiable_ full insert sequence.
AK041587				0	0	-20	chr14	-	AK041587		AK041587	Mus musculus 3 days neonate thymus cDNA_ RIKEN full-length enriched library_ clone:A630023A22 product:unclassifiable_ full insert sequence.
AK041762				0	0	-20	chr15	+	AK041762		AK041762	Mus musculus 3 days neonate thymus cDNA_ RIKEN full-length enriched library_ clone:A630035J15 product:unclassifiable_ full insert sequence.
AK042797				0	0	-20	chr7	-	AK042797		AK042797	Mus musculus 7 days neonate cerebellum cDNA_ RIKEN full-length enriched library_ clone:A730025I02 product:unclassifiable_ full insert sequence.
AK043502				0	0	-20	chr12	-	AK043502		AK043502	Mus musculus 10 days neonate cortex cDNA_ RIKEN full-length enriched library_ clone:A830002A04 product:unclassifiable_ full insert sequence.
AK043814				0	0	-20	chr7	+	AK043814		AK043814	Mus musculus 10 days neonate cortex cDNA_ RIKEN full-length enriched library_ clone:A830035N18 product:unclassifiable_ full insert sequence.
AK044414				0	0	-20	chr5	-	AK044414		AK044414	Mus musculus adult retina cDNA_ RIKEN full-length enriched library_ clone:A930011G23 product:hypothetical protein_ full insert sequence.
AK044432				0	0	-20	chr2	-	AK044432		AK044432	Mus musculus adult retina cDNA_ RIKEN full-length enriched library_ clone:A930012O16 product:hypothetical protein_ full insert sequence.
AK046168				0	0	-20	chr18	-	AK046168		AK046168	Mus musculus adult male corpora quadrigemina cDNA_ RIKEN full-length enriched library_ clone:B230346H09 product:unclassifiable_ full insert sequence.
AK047765				0	0	-20	chr13	+	AK047765		AK047765	Mus musculus adult male corpus striatum cDNA_ RIKEN full-length enriched library_ clone:C030029M04 product:unclassifiable_ full insert sequence.
AK048275				0	0	-20	chr13	+	AK048275		AK048275	Mus musculus adult male corpus striatum cDNA_ RIKEN full-length enriched library_ clone:C030029M04 product:unclassifiable_ full insert sequence.
AK048292				0	0	-20	chr11	+	AK048292		AK048292	Mus musculus 16 days embryo head cDNA_ RIKEN full-length enriched library_ clone:C130046O09 product:unclassifiable_ full insert sequence.
AK048592				0	0	-20	chr9	+	AK048592		AK048592	Mus musculus adult male hippocampus cDNA_ RIKEN full-length enriched library_ clone:2900079G21 product:RIKEN cDNA 2900079G21 gene_ full insert sequence.
AK048739				0	0	-20	chr5	-	AK048739		AK048739	Mus musculus adult retina cDNA_ RIKEN full-length enriched library_ clone:A930011G23 product:hypothetical protein_ full insert sequence.
AK049041				0	0	-20	chr1	+	AK049041		AK049041	Mus musculus 0 day neonate cerebellum cDNA_ RIKEN full-length enriched library_ clone:C230094L05 product:unclassifiable_ full insert sequence.
AK050558				0	0	-20	chr5	-	AK050558		AK050558	Mus musculus adult retina cDNA_ RIKEN full-length enriched library_ clone:A930011G23 product:hypothetical protein_ full insert sequence.
AK051928				0	0	-20	chr11	+	AK051928		AK051928	Mus musculus adult male tongue cDNA_ RIKEN full-length enriched library_ clone:2310038D14 product:mitochondrial translational initiation factor 2_ full insert sequence.
AK052878				0	0	-20	chr2	+	AK052878		AK052878	Mus musculus 16 days neonate heart cDNA_ RIKEN full-length enriched library_ clone:D830018J03 product:unclassifiable_ full insert sequence.
AK076687				0	0	-20	chr2	-	AK076687		AK076687	Mus musculus adult male testis cDNA_ RIKEN full-length enriched library_ clone:4930414D20 product:unclassifiable_ full insert sequence.
AK076759				0	0	-20	chr3	+	AK076759		AK076759	Mus musculus adult male testis cDNA_ RIKEN full-length enriched library_ clone:4930433N22 product:unclassifiable_ full insert sequence.
AK078321				0	0	-20	chr5	-	AK078321		AK078321	Mus musculus adult male olfactory brain cDNA_ RIKEN full-length enriched library_ clone:6430596G22 product:unclassifiable_ full insert sequence.
AK080816				0	0	-20	chr10	+	AK080816		AK080816	Mus musculus adult male corpora quadrigemina cDNA_ RIKEN full-length enriched library_ clone:B230312C23 product:hypothetical protein_ full insert sequence.
AK082624				0	0	-20	chr7	+	AK082624		AK082624	Mus musculus 0 day neonate cerebellum cDNA_ RIKEN full-length enriched library_ clone:C230071B06 product:SPANK-1 homolog [Rattus norvegicus]_ full insert sequence.
AK083203				0	0	-20	chr4	+	AK083203		AK083203	Mus musculus adult male hippocampus cDNA_ RIKEN full-length enriched library_ clone:C630028A20 product:unclassifiable_ full insert sequence.
AK087045				0	0	-20	chr5	-	AK087045		AK087045	Mus musculus 0 day neonate lung cDNA_ RIKEN full-length enriched library_ clone:E030022I03 product:unclassifiable_ full insert sequence.
AK129341				0	0	-20	chr9	-	AK129341	Q0VBV7	NM_001045524	hypothetical protein LOC234915
AK133142				0	0	-20	chr1	+	AK133142		AK133142	Mus musculus adult male testis cDNA_ RIKEN full-length enriched library_ clone:4930598N11 product:unclassifiable_ full insert sequence.
AK133446				0	0	-20	chr6	-	AK133446		AK133446	Mus musculus 10 days neonate skin cDNA_ RIKEN full-length enriched library_ clone:4732482G11 product:unclassifiable_ full insert sequence.
AK134637				0	0	-20	chr2	-	AK134637		AK134637	Mus musculus adult male medulla oblongata cDNA_ RIKEN full-length enriched library_ clone:6330508K14 product:unclassifiable_ full insert sequence.
AK135691				0	0	-20	chr10	-	AK135691		AK135691	Mus musculus in vitro fertilized eggs cDNA_ RIKEN full-length enriched library_ clone:7420404F11 product:unclassifiable_ full insert sequence.
AK138135				0	0	-20	chr10	+	AK138135		AK138135	Mus musculus adult male corpora quadrigemina cDNA_ RIKEN full-length enriched library_ clone:B230312C23 product:hypothetical protein_ full insert sequence.
AK140632				0	0	-20	chr3	+	AK140632		AK140632	Mus musculus 10 days neonate cerebellum cDNA_ RIKEN full-length enriched library_ clone:B930063G06 product:unclassifiable_ full insert sequence.
AK141570				0	0	-20	chr2	+	AK141570		AK141570	Mus musculus adult male hippocampus cDNA_ RIKEN full-length enriched library_ clone:C630031J20 product:weakly similar to Weakly similar to cortexin [Mus musculus]_ full insert sequence.
AK141638				0	0	-20	chr5	+	AK141638		AK141638	Mus musculus adult male hippocampus cDNA_ RIKEN full-length enriched library_ clone:C630049E18 product:hypothetical protein_ full insert sequence.
AK142879				0	0	-20	chr19	+	AK142879		AK142879	Mus musculus adult male spinal cord cDNA_ RIKEN full-length enriched library_ clone:A330070G18 product:cholesterol 25-hydroxylase_ full insert sequence.
AK149987				0	0	-20	chrX	-	AK149987		AK149987	Mus musculus bone marrow macrophage cDNA_ RIKEN full-length enriched library_ clone:G530010L18 product:hypothetical protein_ full insert sequence.
AK151523				0	0	-20	chr5	-	AK151523		AK151523	Mus musculus 2 days neonate thymus thymic cells cDNA_ RIKEN full-length enriched library_ clone:E430029I17 product:weakly similar to GROUP SPECIFIC ANTIGEN [porcine endogenous type C retrovirus]_ full insert sequence.
AK153351				0	0	-20	chr9	-	AK153351		AK153351	Mus musculus bone marrow macrophage cDNA_ RIKEN full-length enriched library_ clone:I830079J09 product:unclassifiable_ full insert sequence.
AK158926				0	0	-20	chr6	-	AK158926		AK158926	Mus musculus 7 days neonate cerebellum cDNA_ RIKEN full-length enriched library_ clone:A730086M21 product:unclassifiable_ full insert sequence.
AK161191				0	0	-20	chr5	-	AK161191		AK161191	Mus musculus 2 days neonate thymus thymic cells cDNA_ RIKEN full-length enriched library_ clone:E430029I17 product:weakly similar to GROUP SPECIFIC ANTIGEN [porcine endogenous type C retrovirus]_ full insert sequence.
AK162519				0	0	-20	chr8	+	AK162519		AK162519	Mus musculus adult male hypothalamus cDNA_ RIKEN full-length enriched library_ clone:A230089I11 product:unclassifiable_ full insert sequence.
AK162636				0	0	-20	chr9	+	AK162636		AK162636	Mus musculus 13 days embryo lung cDNA_ RIKEN full-length enriched library_ clone:D430036J16 product:5-hydroxytryptamine (serotonin) receptor 1B_ full insert sequence.
AK162870				0	0	-20	chr14	+	AK162870		AK162870	Mus musculus adult male hypothalamus cDNA_ RIKEN full-length enriched library_ clone:A230070E04 product:unclassifiable_ full insert sequence.
AK165802				0	0	-20	chr11	+	AK165802		AK165802	Mus musculus adult male colon cDNA_ RIKEN full-length enriched library_ clone:9030022M04 product:unclassifiable_ full insert sequence.
AK183134				0	0	-20	chr10	+	AK183134		AK183134	Mus musculus cDNA_ clone:Y0G0124N02_ strand:minus_ reference:ENSEMBL:Mouse-Transcript-ENST:ENSMUST00000041635_ based on BLAT search.
AK196542				0	0	-20	chr5	+	AK196542		AK196542	Mus musculus cDNA_ clone:Y0G0144F20_ strand:unspecified.
AK215237				0	0	-20	chr6	+	AK215237		AK215237	Mus musculus cDNA_ clone:Y1G0148J16_ strand:unspecified.
Alcam				0	0	-20	chr16	-	Alcam	Q61490	NM_009655	activated leukocyte cell adhesion molecule	Alcam	CD166 antigen;Alcam;ortholog	CD166 ANTIGEN (LEUKOCYTE CELL ADHESION MOLECULE) (PTHR11973:SF2)		signal transduction;cell-cell adhesion;signal transduction;cell-cell adhesion;ectoderm development;nervous system development		immunoglobulin superfamily cell adhesion molecule		Mus musculus
Aldh4a1				0	0	-20	chr4	+	Aldh4a1	Q8CHT0	NM_175438	aldehyde dehydrogenase 4 family_ member A1	Aldh4a1	"Delta-1-pyrroline-5-carboxylate dehydrogenase, mitochondrial;Aldh4a1;ortholog"	ALDEHYDE DEHYDROGENASE 4 (PTHR11699:SF51)	oxidoreductase activity	cellular amino acid metabolic process		dehydrogenase	5-Hydroxytryptamine degredation->Aldehyde Dehydrogenase;;	Mus musculus
Aldoc				0	0	-20	chr11	+	Aldoc	P05063	BC008184	aldolase 3_ C isoform	Aldoc	Fructose-bisphosphate aldolase C;Aldoc;ortholog	FRUCTOSE-BISPHOSPHATE ALDOLASE C (PTHR11627:SF3)	lyase activity	glycolysis		aldolase	Fructose galactose metabolism->Fructose bisphosphate aldolase;;Glycolysis->Aldolase;;;	Mus musculus
Als2				0	0	-20	chr1	-	Als2	NP_082993	NM_028717	alsin	Als2	Alsin;Als2;ortholog	ALSIN (AMYOTROPHIC LATERAL SCLEROSIS PROTEIN 2) (PTHR22870:SF9)	protein binding;small GTPase regulator activity;guanyl-nucleotide exchange factor activity	visual perception;sensory perception;intracellular protein transport;mitosis;intracellular signaling cascade;mitosis;intracellular signaling cascade		guanyl-nucleotide exchange factor		Mus musculus
Ankrd43				0	0	-20	chr11	-	Ankrd43	NP_898996	NM_183173	ankyrin repeat domain 43	Ankrd43	Ankyrin repeat domain-containing protein 43;Ankrd43;ortholog	SUBFAMILY NOT NAMED (PTHR14491:SF0)						Mus musculus
Ankrd53				0	0	-20	chr6	+	Ankrd53	Q3V0J4	NM_029245	ankyrin repeat domain 53	Ankrd53	Ankyrin repeat domain-containing protein 53;Ankrd53;ortholog	SUBFAMILY NOT NAMED (PTHR24160:SF0)						Mus musculus
Ankrd55				0	0	-20	chr13	+	Ankrd55	Q8BLD6	NM_029898	ankyrin repeat domain 55	Ankrd55	Ankyrin repeat domain-containing protein 55;Ankrd55;ortholog	SUBFAMILY NOT NAMED (PTHR24163:SF0)						Mus musculus
Ankrd56				0	0	-20	chr5	-	Ankrd56	Q8BZW2	NM_175270	ankyrin repeat domain 56	Ankrd56	Ankyrin repeat domain-containing protein 56;Ankrd56;ortholog	SUBFAMILY NOT NAMED (PTHR14491:SF0)						Mus musculus
Anxa3				0	0	-20	chr5	+	Anxa3	O35639	NM_013470	annexin A3	Anxa3	Annexin A3;Anxa3;ortholog	ANNEXIN A3 (PTHR10502:SF25)	calcium ion binding;calcium-dependent phospholipid binding	intracellular protein transport;signal transduction;fatty acid metabolic process;cell motion;signal transduction		transfer/carrier protein;annexin		Mus musculus
Ap1m1				0	0	-20	chr8	+	Ap1m1	P35585	NM_007456	adaptor-related protein complex AP-1_ mu subunit	Ap1m1	AP-1 complex subunit mu-1;Ap1m1;ortholog	CLATHRIN COAT ASSEMBLY PROTEIN AP-1 (PTHR11998:SF11)		intracellular protein transport;pinocytosis		membrane traffic protein		Mus musculus
Apba1				0	0	-20	chr19	+	Apba1	Q3UH49	NM_177034	amyloid beta (A4) precursor protein binding_	Apba1	Amyloid beta A4 precursor protein-binding family A member 1;APBA1;ortholog	AMYLOID BETA A4 PROTEIN RELATED (PTHR12345:SF2)		intracellular protein transport		membrane trafficking regulatory protein	"Alzheimer disease-amyloid secretase pathway->HIV-1 Tat interactive protein, 60kDa;;Alzheimer disease-amyloid secretase pathway->Amyloid precursor binding protein, family A;;;"	Homo sapiens
Apba1				0	0	-20	chr19	+	Apba1	Q3UH49	NM_177034	amyloid beta (A4) precursor protein binding_	Apba1	Amyloid beta A4 precursor protein-binding family A member 1;Apba1;ortholog	AMYLOID BETA A4 PROTEIN RELATED (PTHR12345:SF2)		intracellular protein transport		membrane trafficking regulatory protein	"Alzheimer disease-amyloid secretase pathway->HIV-1 Tat interactive protein, 60kDa;;Alzheimer disease-amyloid secretase pathway->Amyloid precursor binding protein, family A;;;"	Rattus norvegicus
Aplp2				0	0	-20	chr9	-	Aplp2	Q64348	NM_009691	amyloid beta (A4) precursor-like protein 2	Aplp2	Amyloid-like protein 2;Aplp2;ortholog	APLP2 (PTHR23103:SF6)						Mus musculus
Arhgap28				0	0	-20	chr17	-	Arhgap28	NP_766552	NM_172964	Rho GTPase activating protein 28	Arhgap28	Rho GTPase-activating protein 28;Arhgap28;ortholog	RHO GTPASE ACTIVATING PROTEIN 18-RELATED (PTHR14963:SF1)	protein binding;small GTPase regulator activity			G-protein modulator		Mus musculus
Arl4c				0	0	-20	chr1	-	Arl4c	P61208	NM_177305	ADP-ribosylation factor-like 7	Arl4c	ADP-ribosylation factor-like protein 4C;Arl4c;ortholog	"ADP-RIBOSYLATION FACTOR-LIKE 4, ARL4 (PTHR11711:SF28)"	GTPase activity;protein binding	intracellular protein transport;vesicle-mediated transport		small GTPase	Huntington disease->ADP-ribosylation factor;;	Mus musculus
Arnt2				0	0	-20	chr7	-	Arnt2	Q7TQG2	NM_007488	aryl hydrocarbon receptor nuclear translocator	Arnt2	Aryl hydrocarbon receptor nuclear translocator 2;Arnt2;ortholog	ARYL HYDROCARBON RECEPTOR NUCLEAR TRANSLOCATOR 2 (ARNT PROTEIN 2) (PTHR23042:SF6)	transcription factor activity;transcription factor activity	regulation of transcription from RNA polymerase II promoter		basic helix-loop-helix transcription factor		Mus musculus
Arpm1				0	0	-20	chr3	-	Arpm1	Q8BXF8	NM_029690	actin related protein M1	Arpm1	Actin-related protein M1 homolog;Arpm1;ortholog	"ACTIN-RELATED PROTEIN M1, ARPM1 (PTHR11937:SF39)"	structural constituent of cytoskeleton	intracellular protein transport;exocytosis;endocytosis;mitosis;cytokinesis;mitosis;cellular component morphogenesis;cellular component morphogenesis;cellular component morphogenesis	actin cytoskeleton	actin and actin related protein		Mus musculus
Arrdc4				0	0	-20	chr7	-	Arrdc4	NP_001036057	NM_001042592	arrestin domain containing 4 isoform 1	Arrdc4	Arrestin domain-containing protein 4;ARRDC4;ortholog	ARRESTIN DOMAIN CONTAINING 4 (PTHR11188:SF16)						Homo sapiens
Arrdc4				0	0	-20	chr7	-	Arrdc4	NP_001036057	NM_001042592	arrestin domain containing 4 isoform 1	Arrdc4	Arrestin domain-containing protein 4;Arrdc4;ortholog	ARRESTIN DOMAIN CONTAINING 4 (PTHR11188:SF16)						Rattus norvegicus
Arsb				0	0	-20	chr13	+	Arsb	NP_033842	NM_009712	arylsulfatase B	Arsb	Arylsulfatase B;Arsb;ortholog	ARYLSULFATASE B (PTHR10342:SF70)	hydrolase activity	sulfur metabolic process;polysaccharide metabolic process;phospholipid metabolic process		hydrolase		Mus musculus
Art1				0	0	-20	chr7	+	Art1		AK009902	ADP-ribosyltransferase 1	Art1	GPI-linked NAD(P)(+)--arginine ADP-ribosyltransferase 1;Art1;ortholog	GPI-LINKED NAD(P)(+)--ARGININE ADP-RIBOSYLTRANSFERASE 1 (PTHR10339:SF3)	"transferase activity, transferring glycosyl groups"	protein amino acid ADP-ribosylation		glycosyltransferase		Mus musculus
Art1				0	0	-20	chr7	+	Art1		AK009902	ADP-ribosyltransferase 1	Art1	Tetraspanin-32;Tspan32;ortholog	SUBFAMILY NOT NAMED (PTHR32034:SF1)						Mus musculus
Ascl1				0	0	-20	chr10	-	Ascl1	Q7TNT5	NM_008553	achaete-scute complex homolog-like 1	Ascl1	Achaete-scute homolog 1;Ascl1;ortholog	ACHAETE-SCUTE HOMOLOG 1 (PTHR13935:SF9)	transcription factor activity;transcription factor activity	neurological system process;regulation of transcription from RNA polymerase II promoter;ectoderm development;nervous system development		basic helix-loop-helix transcription factor;nucleic acid binding		Mus musculus
Asp				0	0	-20	chr1	+	Asp		AK052515	Mus musculus abnormal spindle (Asp) mRNA_ complete cds.	Asp	Autophagy protein 5;ATG5;ortholog	SUBFAMILY NOT NAMED (PTHR13040:SF2)		protein metabolic process		membrane trafficking regulatory protein		Homo sapiens
Asp				0	0	-20	chr1	+	Asp		AK052515	Mus musculus abnormal spindle (Asp) mRNA_ complete cds.	Asp	Agouti-signaling protein;ASIP;ortholog	AGOUTI SIGNALING PROTEIN (PTHR16551:SF1)	receptor binding	signal transduction;cell-cell signaling;signal transduction;cell-cell signaling		signaling molecule		Homo sapiens
Asp				0	0	-20	chr1	+	Asp		AK052515	Mus musculus abnormal spindle (Asp) mRNA_ complete cds.	Asp	Ropporin-1-like protein;ROPN1L;ortholog	SUBFAMILY NOT NAMED (PTHR32342:SF2)						Homo sapiens
Asp				0	0	-20	chr1	+	Asp		AK052515	Mus musculus abnormal spindle (Asp) mRNA_ complete cds.	Asp	Aspartoacylase;ASPA;ortholog	SUBFAMILY NOT NAMED (PTHR15162:SF0)	metallopeptidase activity;deacetylase activity	cellular amino acid metabolic process		metalloprotease;deacetylase;metalloprotease		Homo sapiens
Asp				0	0	-20	chr1	+	Asp		AK052515	Mus musculus abnormal spindle (Asp) mRNA_ complete cds.	Asp	"Transmembrane protease, serine 11D catalytic chain;Tmprss11d;ortholog"	"TRANSMEMBRANE PROTEASE, SERINE 11D (PTHR24256:SF36)"	serine-type peptidase activity	proteolysis;cell motion		serine protease;serine protease		Mus musculus
Asp				0	0	-20	chr1	+	Asp		AK052515	Mus musculus abnormal spindle (Asp) mRNA_ complete cds.	Asp	APOBEC1 complementation factor;A1cf;ortholog	SUBFAMILY NOT NAMED (PTHR24012:SF57)	RNA binding			RNA binding protein		Mus musculus
Asp				0	0	-20	chr1	+	Asp		AK052515	Mus musculus abnormal spindle (Asp) mRNA_ complete cds.	Asp	Agouti-signaling protein;Asip;ortholog	AGOUTI SIGNALING PROTEIN (PTHR16551:SF1)	receptor binding	signal transduction;cell-cell signaling;signal transduction;cell-cell signaling		signaling molecule		Mus musculus
Asp				0	0	-20	chr1	+	Asp		AK052515	Mus musculus abnormal spindle (Asp) mRNA_ complete cds.	Asp	Ropporin-1-like protein;Ropn1l;ortholog	SUBFAMILY NOT NAMED (PTHR32342:SF2)						Mus musculus
Asp				0	0	-20	chr1	+	Asp		AK052515	Mus musculus abnormal spindle (Asp) mRNA_ complete cds.	Asp	"Transmembrane protease, serine 11D catalytic chain;Tmprss11d;ortholog"	"TRANSMEMBRANE PROTEASE, SERINE 11D (PTHR24256:SF36)"	serine-type peptidase activity	proteolysis;cell motion		serine protease;serine protease		Rattus norvegicus
Asp				0	0	-20	chr1	+	Asp		AK052515	Mus musculus abnormal spindle (Asp) mRNA_ complete cds.	Asp	APOBEC1 complementation factor;A1cf;ortholog	SUBFAMILY NOT NAMED (PTHR24012:SF57)	RNA binding			RNA binding protein		Rattus norvegicus
Aspm				0	0	-20	chr1	+	Aspm	Q4G1G9	AY971958	calmodulin binding protein 1	Aspm	Abnormal spindle-like microcephaly-associated protein homolog;Aspm;ortholog	UNCHARACTERIZED (PTHR13140:SF3)	motor activity;structural constituent of cytoskeleton	intracellular protein transport;vesicle-mediated transport	actin cytoskeleton	actin binding motor protein		Mus musculus
Atoh7				0	0	-20	chr10	+	Atoh7	Q9Z2E5	NM_016864	atonal homolog 7	Atoh7	Protein atonal homolog 7;Atoh7;ortholog	PROTEIN ATONAL HOMOLOG 7 (PTHR19290:SF34)	nuclease activity;transcription factor activity;transcription factor activity	transcription from RNA polymerase II promoter;ectoderm development;nervous system development		transcription factor;nuclease		Mus musculus
Atp11a				0	0	-20	chr8	+	Atp11a	Q69ZT0	AK147497	MKIAA1021 protein (Fragment).	Atp11a	Probable phospholipid-transporting ATPase IH;Atp11a;ortholog	SUBFAMILY NOT NAMED (PTHR24092:SF9)	hydrolase activity;transmembrane transporter activity	cation transport;lipid transport;lipid metabolic process;cellular calcium ion homeostasis		transporter;hydrolase		Mus musculus
av				0	0	-20	chr10	+	av		AK140549	Mus musculus protocadherin (av) mRNA_ complete cds.
Axin2				0	0	-20	chr11	+	Axin2	Q6PFZ9	NM_015732	axin2	Axin2	Axin-2;Axin2;ortholog	AXIN-2 (AXIS INHIBITION PROTEIN 2)(CONDUCTIN) (PTHR10845:SF103)	protein binding;small GTPase regulator activity	G-protein coupled receptor protein signaling pathway;G-protein coupled receptor protein signaling pathway;dorsal/ventral axis specification		G-protein modulator	Angiogenesis->Axis inhibitor 1;;Wnt signaling pathway->Axin;;Wnt signaling pathway->Wnt Target Genes;;;;	Mus musculus
B230112C05Rik				0	0	-20	chr13	+	B230112C05Rik	Q69ZW7	AK173051	MKIAA0888 protein (Fragment).
B3gnt1				0	0	-20	chr19	+	B3gnt1		BC038380	beta-1_3-N-acetylglucosaminyltransferase bGnT-6	B3gnt1	"N-acetyllactosaminide beta-1,3-N-acetylglucosaminyltransferase;B3GNT1;ortholog"	"N-ACETYLLACTOSAMINIDE BETA-1,3-N-ACETYLGLUCOSAMINYLTRANSFERASE (PTHR12270:SF3)"	"transferase activity, transferring glycosyl groups"	carbohydrate metabolic process;protein amino acid glycosylation		glycosyltransferase		Homo sapiens
B3gnt1				0	0	-20	chr19	+	B3gnt1		BC038380	beta-1_3-N-acetylglucosaminyltransferase bGnT-6	B3gnt1	"UDP-GlcNAc:betaGal beta-1,3-N-acetylglucosaminyltransferase 2;B3gnt2;ortholog"	"BETA-1,3-GALACTOSYLTRANSFERASE 7 (PTHR11214:SF25)"	"transferase activity, transferring glycosyl groups"	protein amino acid glycosylation		glycosyltransferase		Mus musculus
B3gnt1				0	0	-20	chr19	+	B3gnt1		BC038380	beta-1_3-N-acetylglucosaminyltransferase bGnT-6	B3gnt1	"N-acetyllactosaminide beta-1,3-N-acetylglucosaminyltransferase;B3gnt1;ortholog"	"N-ACETYLLACTOSAMINIDE BETA-1,3-N-ACETYLGLUCOSAMINYLTRANSFERASE (PTHR12270:SF3)"	"transferase activity, transferring glycosyl groups"	carbohydrate metabolic process;protein amino acid glycosylation		glycosyltransferase		Mus musculus
Barx1				0	0	-20	chr13	+	Barx1	Q9ER42	NM_007526	BarH-like homeobox 1	Barx1	Homeobox protein BarH-like 1;Barx1;ortholog	SUBFAMILY NOT NAMED (PTHR24330:SF1)	transcription factor activity;transcription factor activity	regulation of transcription from RNA polymerase II promoter;ectoderm development;mesoderm development;skeletal system development;nervous system development		homeobox transcription factor;DNA binding protein		Mus musculus
BC002216				0	0	-20	chr4	-	BC002216	Q8BS40	NM_024472	hypothetical protein LOC79554
BC013481				0	0	-20	chr5	-	BC013481	Q91WT8	AK170082	hypothetical protein LOC245945
BC018242				0	0	-20	chr9	+	BC018242	Q8BIE4	AK082453	0 day neonate cerebellum cDNA_ RIKEN full-length enriched library_ clone:C230052E08 product:weakly similar to DJ846F13.1 (PHOSPHATIDIC ACID PHOSPHATASE TYPE 2C) (BC018242 protein).
BC030440				0	0	-20	chr10	+	BC030440	Q3V0Q3	AK132974	Adult male testis cDNA_ RIKEN full-length enriched library_ clone:4930539I06 product:hypothetical protein_ full insert sequence.
BC049807				0	0	-20	chr17	+	BC049807	Q6DFU8	NM_001002008	hypothetical protein LOC381066
BC050868				0	0	-20	chr3	+	BC050868		BC050868	Mus musculus adult male cerebellum cDNA_ RIKEN full-length enriched library_ clone:1500031A17 product:TRAF2 AND NCK INTERACTING KINASE_ SPLICE VARIANT 8 homolog [Homo sapiens]_ full insert sequence.
BC052055				0	0	-20	chr16	+	BC052055	Q3UR50	NM_182636	hypothetical protein LOC328643
BC065149				0	0	-20	chr3	+	BC065149		BC065149	Mus musculus visual cortex cDNA_ RIKEN full-length enriched library_ clone:K230308O10 product:unclassifiable_ full insert sequence.
BC065777				0	0	-20	chr12	+	BC065777		BC065777	Mus musculus 10_ 11 days embryo whole body cDNA_ RIKEN full-length enriched library_ clone:2810032G03 product:hypothetical protein_ full insert sequence.
BC066028				0	0	-20	chr7	-	BC066028	Q6NV92	NM_001001180	hypothetical protein LOC407812
BC067033				0	0	-20	chr13	+	BC067033		BC067033	Mus musculus 13 days embryo head cDNA_ RIKEN full-length enriched library_ clone:3110006O06 product:unclassifiable_ full insert sequence.
BC068157				0	0	-20	chr8	-	BC068157	Q6NVE5	NM_207203	hypothetical protein LOC73072
BC096478				0	0	-20	chr5	-	BC096478		BC096478	Mus musculus adult male cecum cDNA_ RIKEN full-length enriched library_ clone:9130230L23 product:hypothetical protein_ full insert sequence.
Bhmt2				0	0	-20	chr13	-	Bhmt2	Q91WS4	NM_022884	betaine-homocysteine methyltransferase 2	Bhmt2	Betaine--homocysteine S-methyltransferase 2;Bhmt2;ortholog	BETAINE:HOMOCYSTEINE METHYLTRANSFERASE (PTHR21091:SF5)	oxidoreductase activity;methyltransferase activity	cellular amino acid metabolic process		methyltransferase;reductase		Mus musculus
Brunol6				0	0	-20	chr9	+	Brunol6	Q7TN33	NM_175235	bruno-like 6_ RNA binding protein	Brunol6	CUG-BP- and ETR-3-like factor 6;Brunol6;ortholog	SUBFAMILY NOT NAMED (PTHR24011:SF136)	RNA binding	"nuclear mRNA splicing, via spliceosome"		RNA binding protein		Mus musculus
Btbd14b				0	0	-20	chr8	-	Btbd14b	NP_080064	NM_025788	transcriptional repressor NAC1	Btbd14b	BTB/POZ domain-containing protein 14B;Btbd14b;ortholog	SUBFAMILY NOT NAMED (PTHR23228:SF56)	transcription factor activity;transcription factor activity	transcription from RNA polymerase II promoter		zinc finger transcription factor		Mus musculus
Btbd6				0	0	-20	chr12	+	Btbd6	Q8K2J9	NM_201646	BTB (POZ) domain containing 6	Btbd6	BTB/POZ domain-containing protein 6;Btbd6;ortholog	SUBFAMILY NOT NAMED (PTHR24413:SF4)						Mus musculus
C130034I18Rik				0	0	-20	chr6	-	C130034I18Rik	Q7TPG5	NM_177233	TAFA4 protein
C130038G02Rik				0	0	-20	chr5	+	C130038G02Rik	Q3UHD3	NM_029920	hypothetical protein LOC77521 isoform b
C130060K24Rik				0	0	-20	chr6	+	C130060K24Rik	Q8BHH0	NM_175524	hypothetical protein LOC243407
C230078M14Rik				0	0	-20	chr1	+	C230078M14Rik	Q0V8T8	NM_172851	contactin associated protein-like 5
C630028N24Rik				0	0	-20	chr9	+	C630028N24Rik	NP_796325	NM_177351	hypothetical protein LOC235386
C730027P07Rik				0	0	-20	chr9	+	C730027P07Rik	Q8C7H6	AK134876	hypothetical protein LOC245050
C920005C14Rik				0	0	-20	chr15	+	C920005C14Rik	NP_796365	AK090060	hypothetical protein LOC338368
Cacng4				0	0	-20	chr11	-	Cacng4	Q9JJV4	NM_019431	voltage-dependent calcium channel gamma-4	Cacng4	Voltage-dependent calcium channel gamma-4 subunit;Cacng4;ortholog	SUBFAMILY NOT NAMED (PTHR12107:SF0)	voltage-gated calcium channel activity;voltage-gated calcium channel activity;cation channel activity	cation transport		voltage-gated calcium channel;voltage-gated ion channel	Ionotropic glutamate receptor pathway->stargazin;;	Mus musculus
Camk4				0	0	-20	chr18	+	Camk4	P08414	NM_009793	calcium/calmodulin-dependent protein kinase IV	Camk4	Calcium/calmodulin-dependent protein kinase type IV;Camk4;ortholog	CALCIUM/CALMODULIN-DEPENDENT PROTEIN KINASE TYPE IV (PTHR24349:SF65)	protein kinase activity	muscle contraction;neurological system process;calcium-mediated signaling;synaptic transmission;protein amino acid phosphorylation;calcium-mediated signaling;synaptic transmission;ectoderm development;nervous system development		non-receptor serine/threonine protein kinase;non-receptor serine/threonine protein kinase		Mus musculus
Casc3				0	0	-20	chr11	+	Casc3	Q8K3W3	NM_138660	cancer susceptibility candidate 3	Casc3	Protein CASC3;Casc3;ortholog	SUBFAMILY NOT NAMED (PTHR13434:SF0)						Mus musculus
Cav2				0	0	-20	chr6	+	Cav2	Q9WVC3	NM_016900	caveolin 2	Cav2	Caveolin-2;Cav2;ortholog	CAVEOLIN-2 (PTHR10844:SF3)	structural molecule activity;protein binding;small GTPase regulator activity	extracellular transport;lipid transport;intracellular protein transport;endocytosis;G-protein coupled receptor protein signaling pathway;lipid metabolic process;G-protein coupled receptor protein signaling pathway		transmembrane receptor regulatory/adaptor protein;structural protein;membrane traffic protein;G-protein modulator		Mus musculus
Cav2				0	0	-20	chr6	+	Cav2	Q9WVC3	NM_016900	caveolin 2	Cav2	Caveolin;Cav2;ortholog	CAVEOLIN-2 (PTHR10844:SF3)	structural molecule activity;protein binding;small GTPase regulator activity	extracellular transport;lipid transport;intracellular protein transport;endocytosis;G-protein coupled receptor protein signaling pathway;lipid metabolic process;G-protein coupled receptor protein signaling pathway		transmembrane receptor regulatory/adaptor protein;structural protein;membrane traffic protein;G-protein modulator		Rattus norvegicus
Cav2				0	0	-20	chr6	+	Cav2	Q9WVC3	NM_016900	caveolin 2	Cav2	Protein Wnt;LOC500040;ortholog	WNT-2 (PTHR12027:SF21)	receptor binding	signal transduction;cell-cell signaling;signal transduction;cell-cell signaling		signaling molecule	Cadherin signaling pathway->Wingless-type MMTV integration site family member;;Angiogenesis->Wingless-Type MMTV Integration Site Family;;Alzheimer disease-presenilin pathway->Wingless-type protein;;Wnt signaling pathway->Wingless-type MMTV integration sit	Rattus norvegicus
Cav2				0	0	-20	chr6	+	Cav2	Q9WVC3	NM_016900	caveolin 2	Cav2	LOC500040;LOC500040;ortholog	SUBFAMILY NOT NAMED (PTHR24200:SF0)						Rattus norvegicus
Ccdc21				0	0	-20	chr4	-	Ccdc21	Q8BMK0	BC031729	coiled-coil domain containing 21	Ccdc21	Coiled-coil domain-containing protein 21;Ccdc21;ortholog	SUBFAMILY NOT NAMED (PTHR31075:SF0)						Mus musculus
Ccdc39				0	0	-20	chr3	-	Ccdc39	Q9D5Y1	NM_026222	coiled-coil domain containing 39	Ccdc39	Coiled-coil domain-containing protein 39;Ccdc39;ortholog	SUBFAMILY NOT NAMED (PTHR18962:SF0)						Mus musculus
Cd34				0	0	-20	chr1	+	Cd34	Q64314	NM_133654	CD34 antigen	Cd34	Hematopoietic progenitor cell antigen CD34;Cd34;ortholog	SUBFAMILY NOT NAMED (PTHR16677:SF0)		cell adhesion;cell adhesion;mesoderm development;hemopoiesis		cell adhesion molecule		Mus musculus
Cd70				0	0	-20	chr17	-	Cd70	O55237	NM_011617	CD70 antigen	Cd70	CD70 antigen;Cd70;ortholog	SUBFAMILY NOT NAMED (PTHR15152:SF0)						Mus musculus
Cdc14b				0	0	-20	chr13	-	Cdc14b	Q6PFY9	AK161345	CDC14 cell division cycle 14 homolog B	Cdc14b	Dual specificity protein phosphatase CDC14B;Cdc14b;ortholog	DUAL SPECIFICITY PROTEIN PHOSPHATASE CDC14 (PTHR23339:SF27)	phosphoprotein phosphatase activity;phosphoprotein phosphatase activity	mitosis;protein amino acid phosphorylation;mitosis		protein phosphatase;protein phosphatase		Mus musculus
Cdh13				0	0	-20	chr8	+	Cdh13	Q8BG11	NM_019707	cadherin 13	Cdh13	Cadherin-13;Cdh13;ortholog	PUTATIVE UNCHARACTERIZED PROTEIN (PTHR24027:SF80)	calcium ion binding	signal transduction;cell-cell adhesion;signal transduction;cell-cell adhesion		cadherin	Wnt signaling pathway->Cadherin;;Cadherin signaling pathway->Cadherin;;;	Mus musculus
Cdh20				0	0	-20	chr1	+	Cdh20	Q9Z0M3	NM_011800	cadherin 20	Cdh20	Cadherin-20;Cdh20;ortholog	SUBFAMILY NOT NAMED (PTHR24027:SF84)	calcium ion binding	signal transduction;cell-cell adhesion;signal transduction;cell-cell adhesion;ectoderm development;nervous system development		cadherin	Wnt signaling pathway->Cadherin;;Cadherin signaling pathway->Cadherin;;;	Mus musculus
Cdr2l				0	0	-20	chr11	+	Cdr2l	NP_001074398	NM_001080929	cerebellar degeneration-related protein 2-like	Cdr2l	Cerebellar degeneration-related protein 2-like;Cdr2l;ortholog	SUBFAMILY NOT NAMED (PTHR19232:SF2)						Mus musculus
Cfl1				0	0	-20	chr19	+	Cfl1	P18760	NM_007687	cofilin 1_ non-muscle	Cfl1	Cofilin-1;Cfl1;ortholog	"DESTRIN/COFILIN (COFILIN 1, 2) (PTHR11913:SF2)"	structural constituent of cytoskeleton;actin binding	protein complex assembly;cellular component morphogenesis;cellular component morphogenesis;cellular component morphogenesis	actin cytoskeleton	non-motor actin binding protein	Cytoskeletal regulation by Rho GTPase->Cofilin;;	Mus musculus
Cgnl1				0	0	-20	chr9	-	Cgnl1	NP_080875	NM_026599	cingulin-like 1	Cgnl1	Cingulin-like protein 1;Cgnl1;ortholog	PARACINGULIN (PTHR13140:SF4)	motor activity;structural constituent of cytoskeleton	muscle contraction;intracellular protein transport;vesicle-mediated transport	actin cytoskeleton	actin binding motor protein		Mus musculus
Ch25h				0	0	-20	chr19	-	Ch25h	Q9Z0F5	NM_009890	cholesterol 25-hydroxylase	Ch25h	Cholesterol 25-hydroxylase;Ch25h;ortholog	CHOLESTEROL 25-HYDROXYLASE (PTHR11863:SF5)	oxidoreductase activity	cholesterol metabolic process		hydroxylase;oxidase		Mus musculus
Chrna3				0	0	-20	chr9	-	Chrna3	NP_660111	NM_145129	cholinergic receptor_ nicotinic_ alpha	Chrna3	Neuronal acetylcholine receptor subunit alpha-3;Chrna3;ortholog	NEURONAL ACETYLCHOLINE RECEPTOR SUBUNIT ALPHA-3 (PTHR18945:SF81)	acetylcholine receptor activity;ligand-gated ion channel activity	sensory perception;cation transport;signal transduction;nerve-nerve synaptic transmission;signal transduction;nerve-nerve synaptic transmission		acetylcholine receptor;acetylcholine receptor	Nicotinic acetylcholine receptor signaling pathway->nicotinic Acetylcholine Receptor alpha;;Nicotinic acetylcholine receptor signaling pathway->Nicotinic Acetylcholine Receptor;;;	Mus musculus
Clasp2				0	0	-20	chr9	+	Clasp2	Q08EB5	BC117964	CLIP-associating protein CLASP2 isoform a	Clasp2	CLIP-associating protein 2;Clasp2;ortholog	CLASP2 PROTEIN (PTHR21567:SF11)	structural molecule activity	mitosis;mitosis		structural protein		Mus musculus
Cldn11				0	0	-20	chr3	+	Cldn11	Q60771	NM_008770	claudin 11	Cldn11	Claudin-11;Cldn11;ortholog	CLAUDIN-11 (PTHR12002:SF6)		cellular component morphogenesis;cellular component morphogenesis;cellular component morphogenesis	tight junction	tight junction		Mus musculus
Cldn7				0	0	-20	chr11	+	Cldn7	Q9Z261	NM_016887	claudin 7	Cldn7	Claudin-7;Cldn7;ortholog	CLAUDIN-7 (PTHR12002:SF30)		cellular component morphogenesis;cellular component morphogenesis;cellular component morphogenesis	tight junction	tight junction		Mus musculus
Cln8				0	0	-20	chr8	+	Cln8	Q9QUK3	NM_012000	ceroid-lipofuscinosis_ neuronal 8	Cln8	Protein CLN8;Cln8;ortholog	SUBFAMILY NOT NAMED (PTHR16427:SF0)		neurological system process				Mus musculus
Cntnap2				0	0	-20	chr6	+	Cntnap2	Q9CPW0	NM_001004357	contactin associated protein-like 2 isoform a	Cntnap2	Contactin-associated protein-like 2;Cntnap2;ortholog	CONTACTIN-ASSOCIATED PROTEIN-LIKE 2 (PTHR10127:SF6)	oxidoreductase activity;serine-type peptidase activity;metallopeptidase activity;receptor activity;lipid transporter activity;transmembrane transporter activity;receptor binding;enzyme regulator activity	immune system process;visual perception;sensory perception;intracellular protein transport;endocytosis;vitamin transport;cell surface receptor linked signal transduction;synaptic transmission;cell-cell adhesion;proteolysis;cell surface receptor linked sig	extracellular matrix	transporter;apolipoprotein;membrane-bound signaling molecule;receptor;metalloprotease;serine protease;oxidase;metalloprotease;serine protease;extracellular matrix protein;enzyme modulator;cell adhesion molecule		Mus musculus
Col14a1				0	0	-20	chr15	+	Col14a1	Q80X19	AY221110	procollagen_ type XIV_ alpha 1	Col14a1	Collagen alpha-1(XIV) chain;Col14a1;ortholog	CG31268-PA (PTHR24023:SF10)	extracellular matrix structural constituent	signal transduction;cell adhesion;signal transduction;cell adhesion;cellular component morphogenesis;cellular component morphogenesis;mesoderm development;cellular component morphogenesis;skeletal system development	extracellular matrix	extracellular matrix structural protein	Integrin signalling pathway->Collagen;;Inflammation mediated by chemokine and cytokine signaling pathway->ExtraCellular matrix protein;;;	Mus musculus
Col15a1				0	0	-20	chr4	+	Col15a1	NP_034058	NM_009928	procollagen_ type XV	Col15a1	Endostatin;Col15a1;ortholog	SUBFAMILY NOT NAMED (PTHR24023:SF170)	extracellular matrix structural constituent	cellular component morphogenesis;cellular component morphogenesis;cellular component morphogenesis	extracellular matrix	extracellular matrix structural protein	Integrin signalling pathway->Collagen;;	Mus musculus
Col24a1				0	0	-20	chr3	+	Col24a1	NP_082046	NM_027770	procollagen_ type XXIV_ alpha 1	Col24a1	Collagen alpha-1(XXIV) chain;Col24a1;ortholog	SUBFAMILY NOT NAMED (PTHR24023:SF87)						Mus musculus
Col5a1				0	0	-20	chr2	+	Col5a1	O88207	NM_015734	procollagen_ type V_ alpha 1	Col5a1	Collagen alpha-1(V) chain;Col5a1;ortholog	SUBFAMILY NOT NAMED (PTHR24023:SF42)	extracellular matrix structural constituent	mesoderm development	extracellular matrix	extracellular matrix structural protein	Integrin signalling pathway->Collagen;;	Mus musculus
Cpne4				0	0	-20	chr9	+	Cpne4	Q8BLR2	NM_028719	copine IV	Cpne4	Copine-4;Cpne4;ortholog	COPINE-4 (PTHR10857:SF4)		intracellular protein transport		membrane traffic protein		Mus musculus
Cpne8				0	0	-20	chr15	-	Cpne8	Q05D94	BC017626	Cpne8 protein.	Cpne8	Copine-8;Cpne8;ortholog	COPINE-8 (PTHR10857:SF9)		intracellular protein transport		membrane traffic protein		Mus musculus
Cpxm2				0	0	-20	chr7	-	Cpxm2	Q9D2L5	NM_018867	carboxypeptidase X 2 (M14 family)	Cpxm2	Carboxypeptidase-like protein X2;Cpxm2;ortholog	"POTENTIAL CARBOXYPEPTIDASE-LIKE PROTEIN X1,X2 (PTHR11532:SF3)"	metallopeptidase activity	proteolysis		metalloprotease;metalloprotease		Mus musculus
Crabp1				0	0	-20	chr9	+	Crabp1	P62965	NM_013496	cellular retinoic acid binding protein I	Crabp1	Cellular retinoic acid-binding protein 1;Crabp1;ortholog	SUBFAMILY NOT NAMED (PTHR11955:SF47)	lipid binding	lipid transport;vitamin transport;signal transduction;lipid metabolic process;signal transduction;ectoderm development		transfer/carrier protein		Mus musculus
Creg2				0	0	-20	chr1	-	Creg2	Q8BGC9	NM_170597	cellular repressor of E1A-stimulated genes 2	Creg2	Protein CREG2;Creg2;ortholog	SUBFAMILY NOT NAMED (PTHR13343:SF4)		"nucleobase, nucleoside, nucleotide and nucleic acid metabolic process"				Mus musculus
Ctxn1				0	0	-20	chr8	-	Ctxn1	Q8K129	NM_183315	cortexin 1	Ctxn1	Cortexin-1;Ctxn1;ortholog	SUBFAMILY NOT NAMED (PTHR32040:SF0)						Mus musculus
Cyp2s1				0	0	-20	chr7	-	Cyp2s1	Q9DBX6	AK162947	cytochrome P450_ family 2_ subfamily s_	Cyp2s1	Cytochrome P450 2S1;Cyp2s1;ortholog	SUBFAMILY NOT NAMED (PTHR24300:SF23)	oxidoreductase activity	respiratory electron transport chain;fatty acid metabolic process;steroid metabolic process		oxygenase		Mus musculus
Cyp4v3				0	0	-20	chr8	-	Cyp4v3	Q9DBW0	NM_133969	family 4 cytochrome P450	Cyp4v3	Cytochrome P450 4V3;Cyp4v3;ortholog	SUBFAMILY NOT NAMED (PTHR24290:SF0)	oxidoreductase activity	respiratory electron transport chain;steroid metabolic process		oxygenase		Mus musculus
D10Wsu102e				0	0	-20	chr10	+	D10Wsu102e	Q9CX66	NM_026579	hypothetical protein LOC28109	D10Wsu102e	Uncharacterized protein C12orf45 homolog;D10Wsu102e;ortholog							Mus musculus
D4Ertd196e				0	0	-20	chr4	-	D4Ertd196e	Q8BVA2	NM_025667	hypothetical protein LOC52174	D4Ertd196e	Transmembrane protein 222;Tmem222;ortholog	SUBFAMILY NOT NAMED (PTHR20921:SF0)						Mus musculus
D930005D10Rik				0	0	-20	chr5	-	D930005D10Rik	Q8C6X2	NM_178702	hypothetical protein LOC231858
Dab1				0	0	-20	chr4	+	Dab1	P97318-4	BC051993	disabled homolog 1 isoform 1	Dab1	Disabled homolog 1;Dab1;ortholog	"DISABLED 1, 2 RELATED (PTHR11232:SF1)"	receptor binding	MAPKKK cascade;MAPKKK cascade		signaling molecule		Mus musculus
Dbc1				0	0	-20	chr4	-	Dbc1	Q920P3	NM_019967	deleted in bladder cancer chromosome region	Dbc1	Deleted in bladder cancer protein 1 homolog;Dbc1;ortholog	SUBFAMILY NOT NAMED (PTHR32264:SF0)						Mus musculus
Dbn1				0	0	-20	chr13	-	Dbn1	Q9QXS6-3	NM_019813	drebrin 1	Dbn1	Drebrin;Dbn1;ortholog	DREBRIN (PTHR10829:SF1)	structural constituent of cytoskeleton;actin binding	cellular component morphogenesis;cellular component morphogenesis;cellular component morphogenesis	actin cytoskeleton	non-motor actin binding protein		Mus musculus
Dcdc2				0	0	-20	chr13	+	Dcdc2	Q5DU00	AK220370	Doublecortin domain-containing protein 2.	Dcdc2	Doublecortin domain-containing protein 2;DCDC2;ortholog	SUBFAMILY NOT NAMED (PTHR23004:SF0)		immune system process;intracellular signaling cascade;intracellular signaling cascade				Homo sapiens
Dcdc2a				0	0	-20	chr13	+	Dcdc2a	Q5DU00-2	NM_177577	doublecortin domain containing 2
Dclk1				0	0	-20	chr3	+	Dclk1	Q8CHG1	BC133685	doublecortin-like kinase 1	Dclk1	Serine/threonine-protein kinase DCLK1;Dclk1;ortholog	SERINE/THREONINE-PROTEIN KINASE DCLK1 (PTHR24347:SF123)	protein kinase activity;structural constituent of cytoskeleton;microtubule binding	neurological system process;protein amino acid phosphorylation;cellular component morphogenesis;cellular component morphogenesis;cellular component morphogenesis	microtubule	non-receptor serine/threonine protein kinase;non-receptor serine/threonine protein kinase;non-motor microtubule binding protein		Mus musculus
Dclk3				0	0	-20	chr9	+	Dclk3	Q8BWQ5	NM_172928	doublecortin-like kinase 3	Dclk3	Serine/threonine-protein kinase DCLK3;Dclk3;ortholog	SERINE/THREONINE-PROTEIN KINASE DCLK3 (PTHR24347:SF52)	protein kinase activity;structural constituent of cytoskeleton;microtubule binding	neurological system process;protein amino acid phosphorylation;cellular component morphogenesis;cellular component morphogenesis;cellular component morphogenesis	microtubule	non-receptor serine/threonine protein kinase;non-receptor serine/threonine protein kinase;non-motor microtubule binding protein		Mus musculus
Dgkb				0	0	-20	chr12	+	Dgkb	Q6NS52-2	BC070461	diacylglycerol kinase_ beta	Dgkb	Diacylglycerol kinase beta;Dgkb;ortholog	"DIACYLGLYCEROL KINASE, ALPHA, BETA, GAMMA (PTHR11255:SF9)"	kinase activity	intracellular signaling cascade;lipid metabolic process;intracellular signaling cascade		kinase;kinase		Mus musculus
Dhcr7				0	0	-20	chr7	+	Dhcr7	O88455	NM_007856	7-dehydrocholesterol reductase	Dhcr7	7-dehydrocholesterol reductase;Dhcr7;ortholog	7-DEHYDROCHOLESTEROL REDUCTASE (PTHR21257:SF16)	oxidoreductase activity;receptor activity	"nucleobase, nucleoside, nucleotide and nucleic acid metabolic process;lipid metabolic process"		receptor;reductase		Mus musculus
Dhtkd1				0	0	-20	chr2	-	Dhtkd1	NP_001074600	NM_001081131	dehydrogenase E1 and transketolase domain	Dhtkd1	"Probable 2-oxoglutarate dehydrogenase E1 component DHKTD1, mitochondrial;Dhtkd1;ortholog"	SUBFAMILY NOT NAMED (PTHR23152:SF0)	oxidoreductase activity	tricarboxylic acid cycle;carbohydrate metabolic process		dehydrogenase	TCA cycle->alphaketoglutarate Dehydrogenase;;	Mus musculus
Dlc1				0	0	-20	chr8	-	Dlc1	Q3UH75	AK147539	deleted in liver cancer 1	Dlc1	Deleted in lung and esophageal cancer protein 1;DLEC1;ortholog	SUBFAMILY NOT NAMED (PTHR23053:SF0)						Homo sapiens
Dlc1				0	0	-20	chr8	-	Dlc1	Q3UH75	AK147539	deleted in liver cancer 1	Dlc1	Rho GTPase-activating protein 7;DLC1;ortholog	SUBFAMILY NOT NAMED (PTHR12659:SF0)	protein binding;small GTPase regulator activity	signal transduction;signal transduction		G-protein modulator	PDGF signaling pathway->GTPase-activating protein Rho;;	Homo sapiens
Dlc1				0	0	-20	chr8	-	Dlc1	Q3UH75	AK147539	deleted in liver cancer 1	Dlc1	"Dynein light chain 1, cytoplasmic;Dynll1;ortholog"	SUBFAMILY NOT NAMED (PTHR11886:SF10)	structural constituent of cytoskeleton	intracellular protein transport	cytoskeleton	cytoskeletal protein	Huntington disease->Dynein complex;;	Mus musculus
Dlc1				0	0	-20	chr8	-	Dlc1	Q3UH75	AK147539	deleted in liver cancer 1	Dlc1	Rho GTPase-activating protein 7;Dlc1;ortholog	SUBFAMILY NOT NAMED (PTHR12659:SF0)	protein binding;small GTPase regulator activity	signal transduction;signal transduction		G-protein modulator	PDGF signaling pathway->GTPase-activating protein Rho;;	Mus musculus
Dlk1				0	0	-20	chr12	+	Dlk1	Q925U3	NM_010052	delta-like 1 homolog	Dlk1	Fetal antigen 1;Dlk1;ortholog	SUBFAMILY NOT NAMED (PTHR24044:SF50)	receptor activity;transcription factor activity;receptor binding;transcription factor activity	signal transduction;regulation of transcription from RNA polymerase II promoter;signal transduction;ectoderm development;nervous system development		transcription factor;membrane-bound signaling molecule;receptor	Angiogenesis->Delta;;Notch signaling pathway->Delta;;;	Mus musculus
Dlk2				0	0	-20	chr17	+	Dlk2	Q8K1E3	BC118057	EGF-like-domain_ multiple 9	Dlk2	Protein delta homolog 2;Dlk2;ortholog	SUBFAMILY NOT NAMED (PTHR24838:SF115)	receptor activity;extracellular matrix structural constituent;receptor binding	immune system process;visual perception;sensory perception;signal transduction;cell-cell signaling;regulation of transcription from RNA polymerase II promoter;cell motion;signal transduction;cell-cell signaling;ectoderm development;mesoderm development;em	extracellular matrix	membrane-bound signaling molecule;receptor;extracellular matrix structural protein;defense/immunity protein		Mus musculus
Dlx6				0	0	-20	chr6	+	Dlx6	NP_034187	AF022078	distal-less homeobox 6	Dlx6	Homeobox protein DLX-6;Dlx6;ortholog	SUBFAMILY NOT NAMED (PTHR24327:SF0)	transcription factor activity;transcription factor activity	regulation of transcription from RNA polymerase II promoter;segment specification;mesoderm development;skeletal system development;muscle organ development		homeobox transcription factor;DNA binding protein		Mus musculus
Dmgdh				0	0	-20	chr13	+	Dmgdh	Q9DBT9	NM_028772	dimethylglycine dehydrogenase precursor	Dmgdh	"Dimethylglycine dehydrogenase, mitochondrial;Dmgdh;ortholog"	DIMETHYLGLYCINE DEHYDROGENASE (PTHR13847:SF19)	oxidoreductase activity	respiratory electron transport chain;cellular amino acid catabolic process;protein metabolic process		dehydrogenase		Mus musculus
Dnahc11				0	0	-20	chr12	-	Dnahc11	NP_034190	NM_010060	dynein_ axonemal_ heavy chain 11	Dnahc11	Dnah17;Dnah17;ortholog	"DYNEIN HEAVY CHAIN 17, AXONEMAL (PTHR10676:SF133)"	microtubule motor activity;hydrolase activity;structural constituent of cytoskeleton	spermatogenesis;fertilization;intracellular protein transport;vesicle-mediated transport;mitosis;cell motion;mitosis;chromosome segregation;cellular component morphogenesis;cellular component morphogenesis;cellular component morphogenesis	microtubule	hydrolase;microtubule binding motor protein	Huntington disease->Dynein complex;;	Rattus norvegicus
Dnahc11				0	0	-20	chr12	-	Dnahc11	NP_034190	NM_010060	dynein_ axonemal_ heavy chain 11	Dnahc11	Dnah11;Dnah11;ortholog	"AXONEMAL DYNEIN BETA HEAVY CHAIN 9, 11 (PTHR10676:SF36)"	microtubule motor activity;hydrolase activity;structural constituent of cytoskeleton	spermatogenesis;fertilization;intracellular protein transport;vesicle-mediated transport;mitosis;cell motion;mitosis;chromosome segregation;cellular component morphogenesis;cellular component morphogenesis;cellular component morphogenesis	microtubule	hydrolase;microtubule binding motor protein	Huntington disease->Dynein complex;;	Rattus norvegicus
Dnahc9				0	0	-20	chr11	-	Dnahc9	Q5SX08	NM_001099633	dynein_ axonemal_ heavy chain 9
Dnajb1				0	0	-20	chr8	+	Dnajb1	Q9QYJ3	NM_018808	DnaJ (Hsp40) homolog_ subfamily B_ member 1	Dnajb1	DnaJ homolog subfamily B member 1;Dnajb1;ortholog	SUBFAMILY NOT NAMED (PTHR24077:SF6)		protein folding		chaperone		Mus musculus
Dpp6				0	0	-20	chr5	+	Dpp6	Q9Z218	NM_010075	dipeptidylpeptidase 6	Dpp6	Dipeptidyl aminopeptidase-like protein 6;Dpp6;ortholog	"DIPEPTIDYL AMINOPEPTIDASE-LIKE PROTEIN 6, NONFUNCTIONAL PROTEASE (PTHR11731:SF20)"	serine-type peptidase activity;protein binding	immune system process;cell surface receptor linked signal transduction;proteolysis;cell surface receptor linked signal transduction;cellular defense response		serine protease;serine protease;enzyme modulator		Mus musculus
Dpyd				0	0	-20	chr3	+	Dpyd	Q8CHR6	NM_170778	dihydropyrimidine dehydrogenase	Dpyd	Dihydropyrimidine dehydrogenase [NADP+];Dpyd;ortholog	DIHYDROPYRIMIDINE DEHYDROGENASE (PTHR11938:SF6)	oxidoreductase activity	pyrimidine base metabolic process		dehydrogenase	Pyrimidine Metabolism->Dihydrouracil Dehydrogenase;;	Mus musculus
Dpysl5				0	0	-20	chr5	+	Dpysl5	Q9EQF6	AK044866	dihydropyrimidinase-like 5	Dpysl5	Dihydropyrimidinase-related protein 5;Dpysl5;ortholog	DIHYDROPYRIMIDINASE (PTHR11647:SF1)	hydrolase activity	"nucleobase, nucleoside, nucleotide and nucleic acid metabolic process"		hydrolase	Axon guidance mediated by semaphorins->Collapsin response mediator protein;;Axon guidance mediated by semaphorins->CRMP 3-associated molecule;;Pyrimidine Metabolism->Dihydropyrimidinase;;;;	Mus musculus
DQ545902				0	0	-20	chr11	+	DQ545902		DQ545902	DQ545902
DQ553243				0	0	-20	chr11	+	DQ553243		DQ553243	DQ553243
DQ685128				0	0	-20	chr11	+	DQ685128		DQ685128	DQ685128
DQ710056				0	0	-20	chr11	+	DQ710056		DQ710056	DQ710056
DQ714579				0	0	-20	chr11	+	DQ714579		DQ714579	DQ714579
Dsg2				0	0	-20	chr18	+	Dsg2	O55111	NM_007883	desmoglein 2	Dsg2	Desmoglein-2;Dsg2;ortholog	SUBFAMILY NOT NAMED (PTHR24025:SF1)	calcium ion binding	signal transduction;cell-cell adhesion;signal transduction;cell-cell adhesion	cell junction	cell junction protein;cadherin		Mus musculus
Dynlrb2				0	0	-20	chr8	+	Dynlrb2	Q9DAJ5-2	BC048623	dynein light chain roadblock-type 2	Dynlrb2	Dynein light chain roadblock-type 2;Dynlrb2;ortholog	DYNEIN LIGHT CHAIN ROADBLOCK-TYPE 2 (PTHR10779:SF1)	structural constituent of cytoskeleton	cell motion	microtubule	microtubule family cytoskeletal protein		Mus musculus
E130114P18Rik				0	0	-20	chr4	-	E130114P18Rik	Q8C3D7	AK086199	15 days embryo head cDNA_ RIKEN full-length enriched library_ clone:D930012M24 product:hypothetical protein_ full insert sequence.	E130114P18Rik	E130114P18Rik;E130114P18Rik;ortholog							Mus musculus
Ecgf1				0	0	-20	chr15	-	Ecgf1	Q99N42	NM_138302	endothelial cell growth factor 1	Ecgf1	Thymidine phosphorylase;Tymp;ortholog	THYMIDINE PHOSPHORYLASE (PTHR10515:SF0)	"transferase activity, transferring glycosyl groups"	pyrimidine base metabolic process		glycosyltransferase	Salvage pyrimidine deoxyribonucleotides->Uracil phosphorylase;;Pyrimidine Metabolism->Nucleoside Phosphorylase;;Salvage pyrimidine deoxyribonucleotides->Thymidine phosphorylase;;;;	Mus musculus
Efnb2				0	0	-20	chr8	-	Efnb2	P52800	NM_010111	ephrin B2	Efnb2	Ephrin-B2;Efnb2;ortholog	EPHRIN-B2 (PTHR11304:SF18)	receptor binding	transmembrane receptor protein tyrosine kinase signaling pathway;cell-cell signaling;transmembrane receptor protein tyrosine kinase signaling pathway;cell-cell signaling;ectoderm development;nervous system development		membrane-bound signaling molecule	Angiogenesis->Ephrin;;	Mus musculus
EG328354				0	0	-20	chr14	-	EG328354	Q8C427	NM_177813	hypothetical protein LOC328354
EG331392				0	0	-20	chrX	+	EG331392	Q8C000	NM_198633	hypothetical protein LOC331392
EG545963				0	0	-20	chr7	-	EG545963	Q3UWF3	NM_001033792	hypothetical protein LOC545963
Egr3				0	0	-20	chr14	+	Egr3	Q3ZB14	AK076775	early growth response 3	Egr3	Early growth response protein 3;Egr3;ortholog	"EARLY GROWTH RESPONSE PROTEIN 3, EGR-3 (PTHR10042:SF7)"	transcription factor activity;transcription factor activity	cell cycle;regulation of transcription from RNA polymerase II promoter;cell cycle;ectoderm development;mesoderm development;nervous system development;muscle organ development		KRAB box transcription factor;nucleic acid binding		Mus musculus
Eid2				0	0	-20	chr7	+	Eid2	Q6X7S9	NM_198425	EP300 interacting inhibitor of differentiation	Eid2	EP300-interacting inhibitor of differentiation 2;Eid2;ortholog	SUBFAMILY NOT NAMED (PTHR32527:SF0)						Mus musculus
Eif2ak4				0	0	-20	chr2	+	Eif2ak4	NP_038747	NM_013719	eukaryotic translation initiation factor 2 alpha	Eif2ak4	Eukaryotic translation initiation factor 2-alpha kinase 4;Eif2ak4;ortholog	EIF2ALPHA KINASE GCN2 (PTHR11042:SF10)	protein kinase activity	immune system process;protein amino acid phosphorylation;translation;response to stress		non-receptor serine/threonine protein kinase;non-receptor serine/threonine protein kinase		Mus musculus
Elavl3				0	0	-20	chr9	-	Elavl3	Q60900	NM_010487	ELAV-like protein 3	Elavl3	ELAV-like protein 3;Elavl3;ortholog	SUBFAMILY NOT NAMED (PTHR24011:SF113)	RNA binding	mRNA 3'-end processing;ectoderm development;nervous system development	ribonucleoprotein complex	ribonucleoprotein		Mus musculus
Eomes				0	0	-20	chr9	+	Eomes	Q52KJ1	NM_010136	eomesodermin homolog	Eomes	Eomesodermin homolog;Eomes;ortholog	EOMESODERMIN (PTHR11267:SF13)	transcription factor activity;transcription factor activity	regulation of transcription from RNA polymerase II promoter;ectoderm development;mesoderm development;nervous system development		transcription factor;nucleic acid binding		Mus musculus
Epas1				0	0	-20	chr17	+	Epas1	NP_034267	NM_010137	endothelial PAS domain protein 1	Epas1	Endothelial PAS domain-containing protein 1;Epas1;ortholog	"HYPOXIA-INDUCIBLE FACTOR 2 ALPHA, HIF-2 ALPHA (PTHR23043:SF8)"	transcription factor activity;transcription factor activity	regulation of transcription from RNA polymerase II promoter;ectoderm development;nervous system development		basic helix-loop-helix transcription factor;nucleic acid binding		Mus musculus
Ephx2				0	0	-20	chr14	-	Ephx2	P34914	NM_007940	epoxide hydrolase 2_ cytoplasmic	Ephx2	Epoxide hydrolase 2;Ephx2;ortholog	EPOXIDE HYDROLASE 2 (PTHR10992:SF22)	serine-type peptidase activity	immune system process;proteolysis;response to toxin		serine protease;serine protease		Mus musculus
Eps15l1				0	0	-20	chr8	-	Eps15l1	Q3U7L9	AK152602	epidermal growth factor receptor pathway	Eps15l1	Epidermal growth factor receptor substrate 15-like 1;Eps15l1;ortholog	EPS-15 (PTHR11216:SF34)	calcium ion binding;protein binding;small GTPase regulator activity	neurotransmitter secretion;intracellular protein transport;endocytosis;synaptic transmission;synaptic transmission		membrane traffic protein;G-protein modulator;calcium-binding protein		Mus musculus
erg3				0	0	-20	chr2	-	erg3		AK043768	Mus musculus mRNA for potassium channel protein (erg3 gene).
Erich1				0	0	-20	chr8	-	Erich1	NP_001030034	NM_001034862	glutamate-rich 1	Erich1	Glutamate-rich protein 1;ERICH1;ortholog	SUBFAMILY NOT NAMED (PTHR22444:SF0)						Homo sapiens
Esam				0	0	-20	chr9	+	Esam		BC019460	Mus musculus endothelial cell-selective adhesion molecule (Esam) mRNA_ complete cds.	Esam	Endothelial cell-selective adhesion molecule;ESAM;ortholog	ENDOTHELIAL CELL-SELECTIVE ADHESION MOLECULE (PTHR12231:SF8)		cell adhesion;cell adhesion		cell adhesion molecule		Homo sapiens
Esam				0	0	-20	chr9	+	Esam		BC019460	Mus musculus endothelial cell-selective adhesion molecule (Esam) mRNA_ complete cds.	Esam	Endothelial cell-selective adhesion molecule;Esam;ortholog	ENDOTHELIAL CELL-SELECTIVE ADHESION MOLECULE (PTHR12231:SF8)		cell adhesion;cell adhesion		cell adhesion molecule		Rattus norvegicus
Esam1				0	0	-20	chr9	+	Esam1	Q925F2	NM_027102	endothelial cell-specific adhesion molecule
Evx2				0	0	-20	chr2	-	Evx2	P49749	NM_007967	even skipped homeotic gene 2 homolog	Evx2	Homeobox even-skipped homolog protein 2;Evx2;ortholog	SUBFAMILY NOT NAMED (PTHR24329:SF150)	transcription factor activity;transcription factor activity	regulation of transcription from RNA polymerase II promoter;segment specification;ectoderm development;nervous system development		homeobox transcription factor;DNA binding protein		Mus musculus
F2r				0	0	-20	chr13	-	F2r	P30558	NM_010169	coagulation factor II (thrombin) receptor	F2r	Proteinase-activated receptor 1;F2r;ortholog	PROTEINASE-ACTIVATED RECEPTOR 1 (PTHR24232:SF20)	G-protein coupled receptor activity	immune system process;G-protein coupled receptor protein signaling pathway;G-protein coupled receptor protein signaling pathway;blood coagulation		G-protein coupled receptor	Blood coagulation->Protease-activated receptor1;;	Mus musculus
Fbln2				0	0	-20	chr6	+	Fbln2	Q3TGL4	NM_001081437	fibulin 2 isoform b	Fbln2	Fibulin-2;Fbln2;ortholog	SUBFAMILY NOT NAMED (PTHR24048:SF0)	extracellular matrix structural constituent;calcium ion binding;receptor binding;calmodulin binding;calcium-dependent phospholipid binding	visual perception;sensory perception;signal transduction;signal transduction;mesoderm development;skeletal system development	extracellular matrix	signaling molecule;extracellular matrix glycoprotein;extracellular matrix structural protein;cell adhesion molecule;annexin;calmodulin		Mus musculus
Fbxl2				0	0	-20	chr9	-	Fbxl2		AK089994	F-box and leucine-rich repeat protein 2	Fbxl2	F-box/LRR-repeat protein 2;Fbxl2;ortholog	FBXL20 (PTHR23125:SF69)		proteolysis				Mus musculus
Fbxo16				0	0	-20	chr14	+	Fbxo16	Q0VGS0	BC086690	F-box protein 16	Fbxo16	F-box only protein 16;Fbxo16;ortholog	SULFUR METABOLITE REPRESSION CONTROL PROTEIN (PTHR22844:SF4)		metabolic process				Mus musculus
Fgf22				0	0	-20	chr10	+	Fgf22	Q0VER9	AK010054	Fgf22 protein.	Fgf22	Fibroblast growth factor 22;Fgf22;ortholog	FIBROBLAST GROWTH FACTOR 22 (PTHR11486:SF22)	growth factor activity	transmembrane receptor protein tyrosine kinase signaling pathway;transmembrane receptor protein tyrosine kinase signaling pathway		growth factor	FGF signaling pathway->fibroblast growth factor;;	Mus musculus
Fgfr1				0	0	-20	chr8	+	Fgfr1	P16092-2	NM_001079909	fibroblast growth factor receptor 1 isoform 3	Fgfr1	Basic fibroblast growth factor receptor 1;Fgfr1;ortholog	BASIC FIBROBLAST GROWTH FACTOR RECEPTOR 1 (PTHR24416:SF131)	transmembrane receptor protein kinase activity;transmembrane receptor protein tyrosine kinase activity;transmembrane receptor protein kinase activity	transmembrane receptor protein tyrosine kinase signaling pathway;protein amino acid phosphorylation;transmembrane receptor protein tyrosine kinase signaling pathway;ectoderm development;nervous system development		tyrosine protein kinase receptor;tyrosine protein kinase receptor;protein kinase	FGF signaling pathway->FGFR1-4;;Angiogenesis->Fibroblast Growth Factor Receptor-1;;;	Mus musculus
fi58gm				0	0	-20	chr7	+	fi58gm		BC004034	Mus musculus mRNA for FI58GM_ complete cds.
Flnc				0	0	-20	chr6	+	Flnc	Q8VHX6	NM_001081185	filamin C_ gamma	Flnc	Filamin-C;Flnc;ortholog	SUBFAMILY NOT NAMED (PTHR11915:SF24)	structural constituent of cytoskeleton;actin binding	cell motion;cellular component morphogenesis;cellular component morphogenesis;cellular component morphogenesis	actin cytoskeleton	non-motor actin binding protein	Integrin signalling pathway->Filamin;;Dopamine receptor mediated signaling pathway->filamin A;;;	Mus musculus
Foxc1				0	0	-20	chr13	+	Foxc1	Q9QWR9	NM_008592	forkhead box C1	Foxc1	Forkhead box protein C1;Foxc1;ortholog	SUBFAMILY NOT NAMED (PTHR11829:SF50)	transcription factor activity;transcription factor activity	visual perception;sensory perception;cell cycle;cell surface receptor linked signal transduction;carbohydrate metabolic process;regulation of transcription from RNA polymerase II promoter;cell cycle;cell surface receptor linked signal transduction;cellula		transcription factor;nucleic acid binding	Insulin/IGF pathway-protein kinase B signaling cascade->Forkhead transcription factor;;TGF-beta signaling pathway->Co-activators or corepressors;;Interleukin signaling pathway->Forkhead in Rhabdomyosarcoma-like 1;;PI3 kinase pathway->FOXO;;;;;	Mus musculus
Frmd3				0	0	-20	chr4	+	Frmd3	Q5SPU0	BC037727	FERM domain containing 3	Frmd3	FERM domain-containing protein 3;Frmd3;ortholog	SUBFAMILY NOT NAMED (PTHR23280:SF0)					Dopamine receptor mediated signaling pathway->erythrocyte membrane protein band 4.1-like 1;;Dopamine receptor mediated signaling pathway->erythrocyte membrane protein band 4.1;;Dopamine receptor mediated signaling pathway->erythrocyte membrane protein ban	Mus musculus
Frs3				0	0	-20	chr17	+	Frs3	Q91WJ0	NM_144939	fibroblast growth factor receptor substrate 3	Frs3	Fibroblast growth factor receptor substrate 3;Frs3;ortholog	"FIBROBLAST GROWTH FACTOR RECEPTOR SUBSTRATE 2, 3 (PTHR21258:SF20)"		transmembrane receptor protein tyrosine kinase signaling pathway;transmembrane receptor protein tyrosine kinase signaling pathway			FGF signaling pathway->fibroblast growth factor receptor substrate;;Angiogenesis->Fibroblast Growth Factor Receptor Substrate 2;;;	Mus musculus
Fsbp				0	0	-20	chr4	+	Fsbp	Q8BKE5	AK053419	Fibrinogen silencer-binding protein.	Fsbp	Fibrinogen silencer-binding protein;FSBP;ortholog	SUBFAMILY NOT NAMED (PTHR15386:SF0)						Homo sapiens
Gab1				0	0	-20	chr8	-	Gab1	Q505A4	AK132176	growth factor receptor bound protein	Gab1	GRB2-associated-binding protein 1;Gab1;ortholog	"GRB2-ASSOCIATED BINDER-1, GAB1 (PTHR12156:SF3)"		B cell mediated immunity;macrophage activation;transmembrane receptor protein tyrosine kinase signaling pathway;MAPKKK cascade;transmembrane receptor protein tyrosine kinase signaling pathway;MAPKKK cascade;mesoderm development;hemopoiesis;cellular defens		transmembrane receptor regulatory/adaptor protein	EGF receptor signaling pathway->GRB2-associated binding protein;;PDGF signaling pathway->Growth Factor Receptor Binding Protein 2;;;	Mus musculus
Gabra4				0	0	-20	chr5	-	Gabra4	Q3USX9	AK139970	gamma-aminobutyric acid (GABA-A) receptor_	Gabra4	Gamma-aminobutyric acid receptor subunit alpha-4;Gabra4;ortholog	GAMMA-AMINOBUTYRIC ACID RECEPTOR SUBUNIT ALPHA-4 (PTHR18945:SF220)	GABA receptor activity;ligand-gated ion channel activity	neurological system process;anion transport;signal transduction;nerve-nerve synaptic transmission;signal transduction;nerve-nerve synaptic transmission		GABA receptor;GABA receptor		Mus musculus
Galc				0	0	-20	chr12	-	Galc	Q3U3H7	NM_008079	galactosylceramidase	Galc	Galactocerebrosidase;Galc;ortholog	SUBFAMILY NOT NAMED (PTHR15172:SF0)	galactosidase activity	carbohydrate metabolic process		galactosidase		Mus musculus
Galnt10				0	0	-20	chr11	+	Galnt10	Q6P9S7	NM_134189	UDP-N-acetyl-alpha-D-galactosamine:polypeptide	Galnt10	Polypeptide N-acetylgalactosaminyltransferase 10;Galnt10;ortholog	SUBFAMILY NOT NAMED (PTHR11675:SF0)	"transferase activity, transferring glycosyl groups"	polysaccharide metabolic process;protein amino acid glycosylation		glycosyltransferase		Mus musculus
Gas6				0	0	-20	chr8	-	Gas6	Q61592	NM_019521	growth arrest specific 6	Gas6	Growth arrest-specific protein 6;Gas6;ortholog	SUBFAMILY NOT NAMED (PTHR24035:SF5)	extracellular matrix structural constituent;receptor binding	intracellular protein transport;receptor-mediated endocytosis;transmembrane receptor protein tyrosine kinase signaling pathway;cell-matrix adhesion;cell-cell adhesion;transmembrane receptor protein tyrosine kinase signaling pathway;cell-matrix adhesion;ce	extracellular matrix	signaling molecule;extracellular matrix glycoprotein;extracellular matrix linker protein;extracellular matrix structural protein;cell adhesion molecule		Mus musculus
Gats				0	0	-20	chr5	+	Gats	Q8CAB8	NM_030719	opposite strand transcription unit to Stag3	Gats	GATS-like protein 1;Gatsl1;ortholog	SUBFAMILY NOT NAMED (PTHR31131:SF0)						Mus musculus
Gja5				0	0	-20	chr3	+	Gja5	Q01231	NM_008121	gap junction membrane channel protein alpha 5	Gja5	Gap junction alpha-5 protein;Gja5;ortholog	GAP JUNCTION ALPHA-5 PROTEIN (CONNEXIN 40) (PTHR11984:SF13)	gap junction channel activity	signal transduction;signal transduction	gap junction	gap junction		Mus musculus
Gk5				0	0	-20	chr9	+	Gk5	Q8BX05	NM_177352	glycerol kinase 5 (putative)	Gk5	Putative glycerol kinase 5;Gk5;ortholog	GLYCEROL KINASE 5 (PTHR10196:SF23)	carbohydrate kinase activity	carbohydrate metabolic process		carbohydrate kinase;carbohydrate kinase		Mus musculus
Glis3				0	0	-20	chr19	-	Glis3	Q6XP49	BC066143	Zinc finger protein GLIS3 (GLI-similar 3).	Glis3	Zinc finger protein GLIS3;Glis3;ortholog	ZINC FINGER PROTEIN GLIS3 (PTHR19818:SF13)	transcription factor activity;transcription factor activity	regulation of transcription from RNA polymerase II promoter		zinc finger transcription factor		Mus musculus
Glrb				0	0	-20	chr3	-	Glrb	Q0P698	BC027094	Hypothetical protein.	Glrb	Glycine receptor subunit beta;Glrb;ortholog	GLYCINE RECEPTOR SUBUNIT BETA (PTHR18945:SF29)	receptor activity;ligand-gated ion channel activity	neurological system process;anion transport;signal transduction;nerve-nerve synaptic transmission;signal transduction;nerve-nerve synaptic transmission;ectoderm development;nervous system development		ligand-gated ion channel;ligand-gated ion channel		Mus musculus
GLUT4				0	0	-20	chr11	-	GLUT4		M23383	Mus musculus GLUT4 mRNA for Glucose transporter 4_ complete cds.
Gnai1				0	0	-20	chr5	-	Gnai1	NP_034435	NM_010305	guanine nucleotide binding protein_ alpha	Gnai1	"Guanine nucleotide-binding protein G(i), alpha-1 subunit;GNAI1;ortholog"	"GUANINE NUCLEOTIDE-BINDING PROTEIN G(I), ALPHA-1 SUBUNIT (PTHR10218:SF128)"	GTPase activity;protein binding	G-protein coupled receptor protein signaling pathway;G-protein coupled receptor protein signaling pathway	heterotrimeric G-protein complex	heterotrimeric G-protein	Dopamine receptor mediated signaling pathway->Gi alpha subunit;;Opioid proopiomelanocortin pathway->G-protein;;5HT1 type receptor mediated signaling pathway->G-protein;;PI3 kinase pathway->Galpha;;GABA-B_receptor_II_signaling->Gi/oalpha;;Heterotrimeric G-	Homo sapiens
Gnai1				0	0	-20	chr5	-	Gnai1	NP_034435	NM_010305	guanine nucleotide binding protein_ alpha	Gnai1	"Guanine nucleotide-binding protein G(i), alpha-1 subunit;Gnai1;ortholog"	"GUANINE NUCLEOTIDE-BINDING PROTEIN G(I), ALPHA-1 SUBUNIT (PTHR10218:SF128)"	GTPase activity;protein binding	G-protein coupled receptor protein signaling pathway;G-protein coupled receptor protein signaling pathway	heterotrimeric G-protein complex	heterotrimeric G-protein	Dopamine receptor mediated signaling pathway->Gi alpha subunit;;Opioid proopiomelanocortin pathway->G-protein;;5HT1 type receptor mediated signaling pathway->G-protein;;PI3 kinase pathway->Galpha;;GABA-B_receptor_II_signaling->Gi/oalpha;;Heterotrimeric G-	Rattus norvegicus
Gpr158				0	0	-20	chr2	+	Gpr158	Q8C419	NM_001004761	G protein-coupled receptor 158	Gpr158	Probable G-protein coupled receptor 158;Gpr158;ortholog	G-PROTEIN COUPLED RECEPTOR 158 (PTHR32546:SF0)						Mus musculus
Gpr39				0	0	-20	chr1	+	Gpr39	Q5U431	BC085285	Probable G-protein coupled receptor 39.	Gpr39	Probable G-protein coupled receptor 39;Gpr39;ortholog	"PROBABLE G-PROTEIN COUPLED RECEPTOR 39 [SOURCE:UNIPROTKB/SWISS-PROT,ACC:O43194] (PTHR24243:SF11)"	G-protein coupled receptor activity	G-protein coupled receptor protein signaling pathway;G-protein coupled receptor protein signaling pathway		G-protein coupled receptor		Mus musculus
Gpr75				0	0	-20	chr11	+	Gpr75	Q6X632	AK141614	G protein-coupled receptor 75	Gpr75	Probable G-protein coupled receptor 75;Gpr75;ortholog	G-PROTEIN COUPLED RECEPTOR 75 (PTHR24242:SF7)						Mus musculus
Gpr88				0	0	-20	chr3	-	Gpr88	Q9EPB7	NM_022427	G-protein coupled receptor 88	Gpr88	Probable G-protein coupled receptor 88;Gpr88;ortholog	PROBABLE G-PROTEIN COUPLED RECEPTOR 88 (PTHR24242:SF2)	G-protein coupled receptor activity	neurological system process;G-protein coupled receptor protein signaling pathway;G-protein coupled receptor protein signaling pathway		G-protein coupled receptor		Mus musculus
Grik1				0	0	-20	chr16	-	Grik1	Q3UZT1	NM_010348	glutamate receptor_ ionotropic_ kainate 1	Grik1	"Glutamate receptor, ionotropic kainate 1;Grik1;ortholog"	"GLUTAMATE RECEPTOR, IONOTROPIC KAINATE 1 (PTHR18966:SF36)"	glutamate receptor activity;ligand-gated ion channel activity	neurological system process;cation transport;signal transduction;nerve-nerve synaptic transmission;signal transduction;nerve-nerve synaptic transmission		ionotropic glutamate receptor;ionotropic glutamate receptor	"Ionotropic glutamate receptor pathway->Kainate Receptor;;Huntington disease->Kainate receptor;;Ionotropic glutamate receptor pathway->glutamate receptor, ionotropic, kainate 3;;Metabotropic glutamate receptor group III pathway->AMPA/Kainate Receptor;;Ion	Mus musculus
Grik4				0	0	-20	chr9	-	Grik4	Q8BMF5	NM_175481	glutamate receptor KA1 precursor	Grik4	"Glutamate receptor, ionotropic kainate 4;Grik4;ortholog"	"GLUTAMATE RECEPTOR, IONOTROPIC KAINATE 4 (PTHR18966:SF35)"	glutamate receptor activity;ligand-gated ion channel activity	neurological system process;cation transport;signal transduction;nerve-nerve synaptic transmission;signal transduction;nerve-nerve synaptic transmission		ionotropic glutamate receptor;ionotropic glutamate receptor	"Ionotropic glutamate receptor pathway->Kainate Receptor;;Huntington disease->Kainate receptor;;Metabotropic glutamate receptor group III pathway->AMPA/Kainate Receptor;;Ionotropic glutamate receptor pathway->glutamate receptor, ionotropic, kainate 4;;Ion	Mus musculus
Grinl1a				0	0	-20	chr9	-	Grinl1a	Q9CXJ7	NM_178602	glutamate receptor_ ionotropic_ N-methyl	Grinl1a	Protein GRINL1A;Grinl1a;ortholog	SUBFAMILY NOT NAMED (PTHR23171:SF2)						Mus musculus
Gsc				0	0	-20	chr12	-	Gsc	Q02591	NM_010351	goosecoid	Gsc	Homeobox protein goosecoid;Gsc;ortholog	SUBFAMILY NOT NAMED (PTHR24329:SF32)	transcription factor activity;transcription factor activity	regulation of transcription from RNA polymerase II promoter;embryonic development		homeobox transcription factor;DNA binding protein		Mus musculus
Gsg2				0	0	-20	chr11	-	Gsg2	NP_034483	NM_010353	germ cell-specific gene 2	Gsg2	Serine/threonine-protein kinase haspin;Gsg2;ortholog							Mus musculus
H2-Q2				0	0	-20	chr17	+	H2-Q2	Q4KN81	NM_010392	histocompatibility 2_ Q region locus 2
Hip1				0	0	-20	chr5	-	Hip1	Q8VD75	NM_146001	huntingtin interacting protein 1	Hip1	Huntingtin-interacting protein 1;HIP1;ortholog	HUNTINGTIN INTERACTING PROTEIN 1 (PTHR10407:SF5)	structural constituent of cytoskeleton;actin binding	apoptosis;cellular component morphogenesis;cellular component morphogenesis;cellular component morphogenesis	actin cytoskeleton	non-motor actin binding protein	Huntington disease->Huntington interacting protein-1;;	Homo sapiens
Hip1				0	0	-20	chr5	-	Hip1	Q8VD75	NM_146001	huntingtin interacting protein 1	Hip1	Hip1;Hip1;ortholog	HUNTINGTIN INTERACTING PROTEIN 1 (PTHR10407:SF5)	structural constituent of cytoskeleton;actin binding	apoptosis;cellular component morphogenesis;cellular component morphogenesis;cellular component morphogenesis	actin cytoskeleton	non-motor actin binding protein	Huntington disease->Huntington interacting protein-1;;	Rattus norvegicus
Hmga2				0	0	-20	chr10	-	Hmga2	P52927	NM_010441	high mobility group AT-hook 2	Hmga2	High mobility group protein HMGI-C;Hmga2;ortholog	HIGH MOBILITY GROUP PROTEIN I-C (PTHR23341:SF2)	double-stranded DNA binding	mitosis;regulation of transcription from RNA polymerase II promoter;mitosis;chromosome segregation		DNA binding protein		Mus musculus
Hoxa10				0	0	-20	chr6	-	Hoxa10	NP_032289	NM_008263	homeobox A10	Hoxa10	Homeobox protein Hox-A10;Hoxa10;ortholog	SUBFAMILY NOT NAMED (PTHR24326:SF52)	transcription factor activity;transcription factor activity	regulation of transcription from RNA polymerase II promoter;segment specification;ectoderm development;nervous system development		homeobox transcription factor;DNA binding protein		Mus musculus
Hoxb4				0	0	-20	chr11	+	Hoxb4	P10284	NM_010459	homeo box B4	Hoxb4	Homeobox protein Hox-B4;Hoxb4;ortholog	SUBFAMILY NOT NAMED (PTHR24326:SF0)	transcription factor activity;transcription factor activity	regulation of transcription from RNA polymerase II promoter;segment specification;ectoderm development;nervous system development		homeobox transcription factor;nucleic acid binding	Wnt signaling pathway->Wnt Target Genes;;	Mus musculus
Hoxb5				0	0	-20	chr11	+	Hoxb5	NP_032294	NM_008268	homeo box B5	Hoxb5	Homeobox protein Hox-B5;Hoxb5;ortholog	SUBFAMILY NOT NAMED (PTHR24326:SF0)	transcription factor activity;transcription factor activity	regulation of transcription from RNA polymerase II promoter;segment specification;ectoderm development;nervous system development		homeobox transcription factor;nucleic acid binding	Wnt signaling pathway->Wnt Target Genes;;	Mus musculus
Hoxc12				0	0	-20	chr15	+	Hoxc12	Q8K5B8	NM_010463	homeobox C12	Hoxc12	Homeobox protein Hox-C12;Hoxc12;ortholog	SUBFAMILY NOT NAMED (PTHR24326:SF40)	transcription factor activity;transcription factor activity	regulation of transcription from RNA polymerase II promoter;segment specification;ectoderm development;nervous system development		homeobox transcription factor;DNA binding protein		Mus musculus
Igfbp7				0	0	-20	chr5	-	Igfbp7	NP_032074	NM_008048	insulin-like growth factor binding protein 7	Igfbp7	Insulin-like growth factor-binding protein 7;Igfbp7;ortholog	INSULIN-LIKE GROWTH FACTOR BINDING PROTEIN 7 (PTHR14186:SF6)						Mus musculus
Igsf3				0	0	-20	chr3	+	Igsf3	Q6ZQA6	AK129151	immunoglobulin superfamily_ member 3	Igsf3	Immunoglobulin superfamily member 3;Igsf3;ortholog	SUBFAMILY NOT NAMED (PTHR12207:SF9)						Mus musculus
Ihh				0	0	-20	chr1	-	Ihh	NP_034674	NM_010544	Indian hedgehog	Ihh	Indian hedgehog protein C-product;Ihh;ortholog	INDIAN HEDGEHOG (PTHR11889:SF17)	peptidase activity;receptor binding	cell cycle;cell surface receptor linked signal transduction;intracellular signaling cascade;cell-cell signaling;proteolysis;cell cycle;cell surface receptor linked signal transduction;intracellular signaling cascade;cell-cell signaling;embryonic developme		signaling molecule;protease;protease		Mus musculus
Insm1				0	0	-20	chr2	+	Insm1	Q63ZV0	NM_016889	insulinoma-associated 1	Insm1	Insulinoma-associated protein 1;Insm1;ortholog	SUBFAMILY NOT NAMED (PTHR15065:SF0)		regulation of transcription from RNA polymerase II promoter				Mus musculus
Irx6				0	0	-20	chr8	+	Irx6	Q8BFT1	NM_022428	Iroquois related homeobox 6	Irx6	Iroquois-class homeodomain protein IRX-2;Irx2;ortholog	IROQUOIS-CLASS HOMEODOMAIN PROTEIN IRX (PTHR11211:SF2)	transcription factor activity;transcription factor activity	regulation of transcription from RNA polymerase II promoter;ectoderm development;nervous system development		homeobox transcription factor;nucleic acid binding		Mus musculus
Irx6				0	0	-20	chr8	+	Irx6	Q8BFT1	NM_022428	Iroquois related homeobox 6	Irx6	Iroquois-class homeodomain protein IRX-6;Irx6;ortholog	IROQUOIS-CLASS HOMEODOMAIN PROTEIN IRX (PTHR11211:SF2)	transcription factor activity;transcription factor activity	regulation of transcription from RNA polymerase II promoter;ectoderm development;nervous system development		homeobox transcription factor;nucleic acid binding		Mus musculus
Isl1				0	0	-20	chr13	-	Isl1	P61372-2	AB104633	ISL1 transcription factor_ LIM/homeodomain	Isl1	Insulin gene enhancer protein ISL-1;Isl1;ortholog	SUBFAMILY NOT NAMED (PTHR24204:SF0)	transcription factor activity;transcription factor activity	regulation of transcription from RNA polymerase II promoter;ectoderm development;nervous system development		homeobox transcription factor;zinc finger transcription factor;nucleic acid binding		Mus musculus
isl1-beta				0	0	-20	chr13	-	isl1-beta		AK143052	Mus musculus isl1-beta mRNA for transcription factor islet-1 isoform beta_ complete cds.
Islr2				0	0	-20	chr9	-	Islr2	Q5RKR3	AK129367	immunoglobulin superfamily containing	Islr2	Immunoglobulin superfamily containing leucine-rich repeat protein 2;Islr2;ortholog	SUBFAMILY NOT NAMED (PTHR24366:SF0)	receptor activity	G-protein coupled receptor protein signaling pathway;G-protein coupled receptor protein signaling pathway	extracellular matrix	receptor;extracellular matrix protein		Mus musculus
Jph1				0	0	-20	chr1	-	Jph1	Q9ET80	NM_020604	junctophilin 1	Jph1	Junctophilin-1;Jph1;ortholog	JUNCTOPHILIN-RELATED (PTHR23085:SF6)						Mus musculus
Kcna1				0	0	-20	chr6	-	Kcna1	P16388	NM_010595	potassium voltage-gated channel subfamily A	Kcna1	Potassium voltage-gated channel subfamily A member 1;Kcna1;ortholog	VOLTAGE-GATED POTASSIUM CHANNEL KV1.1 (PTHR11537:SF24)	voltage-gated potassium channel activity;voltage-gated potassium channel activity;cation channel activity	muscle contraction;neuronal action potential propagation;cation transport		voltage-gated potassium channel;voltage-gated ion channel		Mus musculus
Kcna5				0	0	-20	chr6	-	Kcna5	Q9Z1R6	NM_145983	potassium voltage-gated channel_ shaker-related	Kcna5	Potassium voltage-gated channel subfamily A member 5;Kcna5;ortholog	VOLTAGE-GATED POTASSIUM CHANNEL KV1.5 (PTHR11537:SF25)	voltage-gated potassium channel activity;voltage-gated potassium channel activity;cation channel activity	muscle contraction;neuronal action potential propagation;cation transport		voltage-gated potassium channel;voltage-gated ion channel		Mus musculus
Kcnh7				0	0	-20	chr2	-	Kcnh7	NP_573470	NM_133207	potassium voltage-gated channel_ subfamily H
Kcnk9				0	0	-20	chr15	-	Kcnk9	Q3LS21	NM_001033876	potassium channel_ subfamily K_ member 9	Kcnk9	Potassium channel subfamily K member 9;Kcnk9;ortholog	POTASSIUM CHANNEL SUBFAMILY K MEMBER 9 (ACID-SENSITIVE POTASSIUM CHANNEL PROTEIN TASK-3) (PTHR11003:SF17)	voltage-gated potassium channel activity;voltage-gated potassium channel activity;cation channel activity	neurological system process;cation transport		voltage-gated potassium channel;voltage-gated ion channel	Opioid proenkephalin pathway->K+ channel;;5HT3 type receptor mediated signaling pathway->K+ channel;;5HT1 type receptor mediated signaling pathway->K+ channel;;Dopamine receptor mediated signaling pathway->K+ channel;;Opioid proopiomelanocortin pathway->K	Mus musculus
Kcnmb2				0	0	-20	chr3	+	Kcnmb2	Q9CZM9	AK014106	potassium large conductance calcium-activated	Kcnmb2	Calcium-activated potassium channel subunit beta-2;KCNMB2;ortholog	CALCIUM-ACTIVATED POTASSIUM CHANNEL SUBUNIT BETA-2 (PTHR10258:SF8)	voltage-gated potassium channel activity;voltage-gated potassium channel activity;cation channel activity	neurological system process;cation transport;synaptic transmission;synaptic transmission		voltage-gated potassium channel;voltage-gated ion channel		Homo sapiens
Kcnmb2				0	0	-20	chr3	+	Kcnmb2	Q9CZM9	AK014106	potassium large conductance calcium-activated	Kcnmb2	Calcium-activated potassium channel subunit beta-2;Kcnmb2;ortholog	CALCIUM-ACTIVATED POTASSIUM CHANNEL SUBUNIT BETA-2 (PTHR10258:SF8)	voltage-gated potassium channel activity;voltage-gated potassium channel activity;cation channel activity	neurological system process;cation transport;synaptic transmission;synaptic transmission		voltage-gated potassium channel;voltage-gated ion channel		Mus musculus
Kctd19				0	0	-20	chr8	-	Kctd19	Q562E2	BC092530	potassium channel tetramerisation domain	Kctd19	BTB/POZ domain-containing protein KCTD19;Kctd19;ortholog	BTB/POZ DOMAIN-CONTAINING PROTEIN KCTD19 (PTHR14499:SF20)	protein binding	cation transport		enzyme modulator		Mus musculus
Kdr				0	0	-20	chr5	-	Kdr	Q8VCD0	NM_010612	kinase insert domain protein receptor	Kdr	Vascular endothelial growth factor receptor 2;Kdr;ortholog	VASCULAR ENDOTHELIAL GROWTH FACTOR RECEPTOR 2 (PTHR24416:SF45)	transmembrane receptor protein kinase activity;transmembrane receptor protein tyrosine kinase activity;transmembrane receptor protein kinase activity;growth factor activity	transmembrane receptor protein tyrosine kinase signaling pathway;protein amino acid phosphorylation;transmembrane receptor protein tyrosine kinase signaling pathway;mesoderm development;angiogenesis		tyrosine protein kinase receptor;growth factor;tyrosine protein kinase receptor;protein kinase	Angiogenesis->Vascular Endothelial Growth Factor Receptor-2;;VEGF signaling pathway->Vascular Endothelial Growth Factor Receptor-2;;;	Mus musculus
Khdrbs3				0	0	-20	chr15	+	Khdrbs3	Q9R226	NM_010158	KH domain containing_ RNA binding_ signal	Khdrbs3	"KH domain-containing, RNA-binding, signal transduction-associated protein 3;Khdrbs3;ortholog"	"KH DOMAIN-CONTAINING, RNA-BINDING, SIGNAL TRANSDUCTION-ASSOCIATED PROTEIN 3 (PTHR11208:SF29)"	"RNA splicing factor activity, transesterification mechanism;transcription factor activity;mRNA binding;transcription factor activity;transcription cofactor activity"	"spermatogenesis;nuclear mRNA splicing, via spliceosome"		transcription cofactor;mRNA splicing factor		Mus musculus
Kitl				0	0	-20	chr10	+	Kitl	P20826-2	S40534	kit ligand	Kitl	Kit ligand;Kitlg;ortholog	SUBFAMILY NOT NAMED (PTHR11574:SF0)	growth factor activity	transmembrane receptor protein tyrosine kinase signaling pathway;cell-cell signaling;cell-cell adhesion;transmembrane receptor protein tyrosine kinase signaling pathway;cell-cell signaling;cell-cell adhesion		growth factor;membrane-bound signaling molecule;cell adhesion molecule		Mus musculus
Klf9				0	0	-20	chr19	+	Klf9	Q8CEC4	NM_010638	Kruppel-like factor 9	Klf9	Krueppel-like factor 9;Klf9;ortholog	TRANSCRIPTION FACTOR BTEB1 (KRUEPPEL-LIKE FACTOR 9) (PTHR23223:SF4)	transcription factor activity;transcription factor activity	regulation of transcription from RNA polymerase II promoter		zinc finger transcription factor		Mus musculus
Klk13				0	0	-20	chr7	+	Klk13	Q8CGR6	NM_001039042	kallikrein 13 precursor	Klk13	Epidermal growth factor-binding protein type B;Egfbp2;ortholog	SUBFAMILY NOT NAMED (PTHR24275:SF14)	serine-type peptidase activity	cell cycle;proteolysis;cell cycle;ectoderm development;nervous system development		serine protease;serine protease		Mus musculus
Kndc1				0	0	-20	chr7	+	Kndc1	NP_796235	NM_177261	kinase non-catalytic C-lobe domain (KIND)	Kndc1	Protein very KIND;Kndc1;ortholog	SUBFAMILY NOT NAMED (PTHR21560:SF0)	protein binding;small GTPase regulator activity;guanyl-nucleotide exchange factor activity	G-protein coupled receptor protein signaling pathway;G-protein coupled receptor protein signaling pathway		guanyl-nucleotide exchange factor		Mus musculus
Krba1				0	0	-20	chr6	+	Krba1	Q9JJG3	AB041543	KRAB-A domain containing 1	Krba1	Protein KRBA1;Krba1;ortholog	SUBFAMILY NOT NAMED (PTHR22740:SF2)						Mus musculus
Krt9				0	0	-20	chr11	-	Krt9	NP_957707	NM_201255	keratin complex 1_ acidic_ gene 9	Krt9	"Keratin, type I cytoskeletal 9;Krt9;ortholog"	SUBFAMILY NOT NAMED (PTHR23239:SF50)	structural constituent of cytoskeleton	cellular component morphogenesis;cellular component morphogenesis;cellular component morphogenesis	intermediate filament cytoskeleton	structural protein;intermediate filament		Mus musculus
Lama1				0	0	-20	chr17	+	Lama1	NP_032506	NM_008480	laminin_ alpha 1 precursor	Lama1	Laminin subunit alpha-1;Lama1;ortholog	SUBFAMILY NOT NAMED (PTHR10574:SF38)		neurological system process;signal transduction;cell-matrix adhesion;cell-cell adhesion;signal transduction;cell-matrix adhesion;cell-cell adhesion;ectoderm development;nervous system development	extracellular matrix	extracellular matrix linker protein	Integrin signalling pathway->Laminin;;	Mus musculus
Lat2				0	0	-20	chr14	-	Lat2		AK044620	Mus musculus glycoprotein-associated amino acid transporter LAT2 (Lat2) mRNA_ complete cds.	Lat2	Linker for activation of T-cells family member 2;Lat2;ortholog	SUBFAMILY NOT NAMED (PTHR15646:SF1)						Mus musculus
Lcmt2				0	0	-20	chr2	-	Lcmt2	Q8BYR1-2	AK172970	Leucine carboxyl methyltransferase 2 (EC 2.1.1.-) (p21WAF1/CIP1 promoter-interacting protein).	Lcmt2	Leucine carboxyl methyltransferase 2;Lcmt2;ortholog	SUBFAMILY NOT NAMED (PTHR13600:SF0)	methyltransferase activity			methyltransferase		Mus musculus
Leprel1				0	0	-20	chr16	-	Leprel1	Q8CG71	NM_173379	leprecan-like 1	Leprel1	Prolyl 3-hydroxylase 2;Leprel1;ortholog	LEPRECAN 1 (PTHR14049:SF1)		signal transduction;cell-cell adhesion;signal transduction;cell-cell adhesion	extracellular matrix	extracellular matrix glycoprotein		Mus musculus
Lhx3				0	0	-20	chr2	-	Lhx3	P50481	L38857	LIM homeobox protein 3	Lhx3	LIM/homeobox protein Lhx3;Lhx3;ortholog	SUBFAMILY NOT NAMED (PTHR25901:SF0)	transcription factor activity;transcription factor activity	negative regulation of apoptosis;regulation of transcription from RNA polymerase II promoter;ectoderm development;embryonic development;nervous system development		homeobox transcription factor;zinc finger transcription factor;nucleic acid binding		Mus musculus
Lingo4				0	0	-20	chr3	+	Lingo4	Q149C3	NM_177250	leucine rich repeat and Ig domain containing 4	Lingo4	Leucine-rich repeat and immunoglobulin-like domain containing-NOGO receptor-interacting protein 4;Lingo4;ortholog	SUBFAMILY NOT NAMED (PTHR24371:SF14)	receptor activity	G-protein coupled receptor protein signaling pathway;cytokine-mediated signaling pathway;G-protein coupled receptor protein signaling pathway;cytokine-mediated signaling pathway	extracellular matrix	receptor;extracellular matrix protein		Mus musculus
LOC100034363				0	0	-20	chrX	-	LOC100034363	NP_001074436	NM_001080967	thymosin beta-like
LOC380728				0	0	-20	chr11	-	LOC380728	NP_001074663	NM_001081194	similar to potassium voltage-gated channel_
Lrat				0	0	-20	chr3	-	Lrat	Q9JI60	NM_023624	lecithin-retinol acyltransferase	Lrat	Lecithin retinol acyltransferase;Lrat;ortholog	LECITHIN RETINOL ACYLTRANSFERASE (PTHR13943:SF1)	acyltransferase activity;protein binding	signal transduction;lipid metabolic process;signal transduction		acyltransferase;enzyme modulator		Mus musculus
Lrriq1				0	0	-20	chr10	-	Lrriq1	Q0P5X1	AK015687	Hypothetical protein.	Lrriq1	IQ domain-containing protein LRRIQ1;Lrriq1;ortholog							Mus musculus
Lypd6				0	0	-20	chr2	+	Lypd6	Q8BPP5	AK053620	LY6/PLAUR domain containing 6	Lypd6	Ly6/PLAUR domain-containing protein 6;Lypd6;ortholog	SUBFAMILY NOT NAMED (PTHR31171:SF0)						Mus musculus
Magee1				0	0	-20	chrX	+	Magee1	Q6PCZ4	NM_053201	melanoma antigen_ family E_ 1	Magee1	Melanoma-associated antigen E1;MAGEE1;ortholog	MELANOMA-ASSOCIATED ANTIGEN E1 (MAGE-E1 ANTIGEN) (PTHR11736:SF9)		gamete generation;apoptosis				Homo sapiens
Magee1				0	0	-20	chrX	+	Magee1	Q6PCZ4	NM_053201	melanoma antigen_ family E_ 1	Magee1	Melanoma-associated antigen C2;MAGEC2;ortholog	SUBFAMILY NOT NAMED (PTHR11736:SF29)		gamete generation;apoptosis				Homo sapiens
Magee1				0	0	-20	chrX	+	Magee1	Q6PCZ4	NM_053201	melanoma antigen_ family E_ 1	Magee1	Magee1;Magee1;ortholog	MELANOMA-ASSOCIATED ANTIGEN E1 (MAGE-E1 ANTIGEN) (PTHR11736:SF9)		gamete generation;apoptosis				Rattus norvegicus
Magi2				0	0	-20	chr5	+	Magi2	Q9WVQ1-4	AK147530	membrane associated guanylate kinase_ WW and PDZ	Magi2	"Membrane-associated guanylate kinase, WW and PDZ domain-containing protein 2;Magi2;ortholog"	"MEMBRANE-ASSOCIATED GUANYLATE KINASE, WW AND PDZ DOMAIN-CONTAINING PROTEIN 2 (PTHR10316:SF27)"	nucleotide kinase activity	neurological system process;intracellular signaling cascade;synaptic transmission;intracellular signaling cascade;synaptic transmission	cell junction	nucleotide kinase;nucleotide kinase;cell junction protein		Mus musculus
Map2k6				0	0	-20	chr11	+	Map2k6	P70236	NM_011943	mitogen activated protein kinase kinase 6	Map2k6	Dual specificity mitogen-activated protein kinase kinase 6;Map2k6;ortholog	DUAL SPECIFICITY MITOGEN-ACTIVATED PROTEIN KINASE KINASE 6 (PTHR24361:SF40)	protein kinase activity	phosphate metabolic process;protein amino acid phosphorylation		protein kinase;protein kinase	EGF receptor signaling pathway->Dual specificity mitogen-activated protein kinase kinase 3 and 6;;Ras Pathway->Mitogen activated protein kinase kinase 3/6;;p38 MAPK pathway->mitogen-activated protein kinase kinase 6;;;;	Mus musculus
Map6d1				0	0	-20	chr16	-	Map6d1	Q14BB9	NM_198599	MAP6 domain containing 1	Map6d1	MAP6 domain-containing protein 1;Map6d1;ortholog	SUBFAMILY NOT NAMED (PTHR14759:SF1)						Mus musculus
Mapk8ip2				0	0	-20	chr15	+	Mapk8ip2	NP_068740	NM_021921	mitogen-activated protein kinase 8 interacting	Mapk8ip2	C-jun-amino-terminal kinase-interacting protein 2;Mapk8ip2;ortholog	MITOGEN-ACTIVATED PROTEIN KINASE 8 INTERACTING PROTEIN 1 (PTHR11232:SF18)	protein binding;kinase activator activity;kinase regulator activity	JNK cascade;JNK cascade		kinase activator		Mus musculus
mat-4				0	0	-20	chr2	-	mat-4		AK160786	Mus musculus mRNA for matrilin-4.	mat-4	Matrilin-4;Matn4;ortholog	MATRILIN-4 (PTHR22992:SF16)	extracellular matrix structural constituent	cell adhesion;cell adhesion;cellular component morphogenesis;cellular component morphogenesis;cellular component morphogenesis	extracellular matrix	extracellular matrix structural protein;cell adhesion molecule		Mus musculus
Mboat1				0	0	-20	chr13	+	Mboat1	Q8BH98	NM_153546	membrane bound O-acyltransferase domain	Mboat1	Membrane-bound O-acyltransferase domain-containing protein 1;Mboat1;ortholog	O-ACYLTRANSFERASE (MEMBRANE BOUND) DOMAIN CONTAINING PROTEIN (PTHR13906:SF4)	acetyltransferase activity			acetyltransferase		Mus musculus
Mcf2l				0	0	-20	chr8	+	Mcf2l	Q64096	S76838	mcf.2 transforming sequence-like	Mcf2l	Guanine nucleotide exchange factor DBS;Mcf2l;ortholog	GUANINE NUCLEOTIDE EXCHANGE FACTOR DBS (DBLS BIG SISTER) (MCF2 TRANSFORMING SEQUENCE-LIKE PROTEIN) (PTHR22826:SF3)	receptor binding;small GTPase regulator activity;guanyl-nucleotide exchange factor activity	neurological system process;G-protein coupled receptor protein signaling pathway;intracellular signaling cascade;cell motion;G-protein coupled receptor protein signaling pathway;intracellular signaling cascade		signaling molecule;guanyl-nucleotide exchange factor		Mus musculus
Mdk				0	0	-20	chr2	-	Mdk	P12025	NM_010784	midkine	Mdk	Midkine;Mdk;ortholog	PLEIOTROPHIC FACTOR-ALPHA (PTHR13850:SF2)	cytokine activity	signal transduction;cell-cell signaling;signal transduction;cell-cell signaling		cytokine		Mus musculus
Meox2				0	0	-20	chr12	+	Meox2	P32443	NM_008584	mesenchyme homeobox 2	Meox2	Homeobox protein MOX-2;Meox2;ortholog	SUBFAMILY NOT NAMED (PTHR24328:SF1)	transcription factor activity;transcription factor activity	regulation of transcription from RNA polymerase II promoter;gut mesoderm development;skeletal system development;muscle organ development		homeobox transcription factor;DNA binding protein		Mus musculus
Mfap2				0	0	-20	chr4	+	Mfap2	P55002	NM_008546	microfibril-associated glycoprotein 2	Mfap2	Microfibrillar-associated protein 2;Mfap2;ortholog	MICROFIBRIL-ASSOCIATED GLYCOPROTEIN (PTHR16485:SF2)			extracellular matrix	extracellular matrix glycoprotein		Mus musculus
mFLJ00205				0	0	-20	chr11	+	mFLJ00205		AK143714	Mus musculus adult male colon cDNA_ RIKEN full-length enriched library_ clone:9030417M10 product:UDP-GALNAC:POLYPEPTIDE N-ACETYLGALACTOSAMINYLTRANSFERASE T9 (EC 2.4.1.41) homolog [Rattus norvegicus]_ full insert sequence.
mKIAA0889				0	0	-20	chr2	-	mKIAA0889		AK147227	Mus musculus 13 days embryo male testis cDNA_ RIKEN full-length enriched library_ clone:6030440K09 product:hypothetical protein_ full insert sequence.
mKIAA1747				0	0	-20	chr1	-	mKIAA1747		BC067038	Mus musculus adult male olfactory brain cDNA_ RIKEN full-length enriched library_ clone:6430517E21 product:hypothetical Membrane attack complex components/perforin/complement C9 containing protein_ full insert sequence.
mKIAA1766				0	0	-20	chr7	-	mKIAA1766		AK046622	Mus musculus 4 days neonate male adipose cDNA_ RIKEN full-length enriched library_ clone:B430210E12 product:hypothetical Gram-positive cocci surface protein 'anchoring' hexapeptide/dDENN domain/uDENN domain/Serine phosphorylation site in HPr protein/GRAM
mKIAA1849				0	0	-20	chr5	-	mKIAA1849		AK163852	Mus musculus adult male hypothalamus cDNA_ RIKEN full-length enriched library_ clone:A230044L11 product:hypothetical RA domain containing protein_ full insert sequence.
Mme				0	0	-20	chr3	+	Mme	Q61391	AK076908	membrane metallo endopeptidase	Mme	Neprilysin;Mme;ortholog	NEPRILYSIN (PTHR11733:SF25)	metallopeptidase activity	cell surface receptor linked signal transduction;proteolysis;cell surface receptor linked signal transduction		metalloprotease;metalloprotease		Mus musculus
Mme				0	0	-20	chr3	+	Mme	Q61391	AK076908	membrane metallo endopeptidase	Mme	Macrophage metalloelastase;Mmp12;ortholog	MACROPHAGE METALLOELASTASE (PTHR10201:SF32)	metallopeptidase activity	proteolysis	extracellular matrix	metalloprotease;metalloprotease;extracellular matrix protein	Alzheimer disease-presenilin pathway->Matrix metalloprotease;;	Rattus norvegicus
Mmp2				0	0	-20	chr8	+	Mmp2	P33434	NM_008610	matrix metalloproteinase 2	Mmp2	72 kDa type IV collagenase;Mmp2;ortholog	72 KDA TYPE IV COLLAGENASE (PTHR10201:SF29)	metallopeptidase activity	proteolysis	extracellular matrix	metalloprotease;metalloprotease;extracellular matrix protein	Alzheimer disease-presenilin pathway->Matrix metalloprotease;;	Mus musculus
Mosc1				0	0	-20	chr1	-	Mosc1	Q9CW42	AK004989	MOCO sulphurase C-terminal domain containing 1	Mosc1	"MOSC domain-containing protein 1, mitochondrial;Mosc1;ortholog"	SUBFAMILY NOT NAMED (PTHR14237:SF3)		immune system process;response to stress				Mus musculus
Mpped1				0	0	-20	chr15	+	Mpped1	Q91ZG2	NM_172610	metallophosphoesterase domain containing 1	Mpped1	Metallophosphoesterase domain-containing protein 1;Mpped1;ortholog	SUBFAMILY NOT NAMED (PTHR12905:SF0)	hydrolase activity	ectoderm development;nervous system development		hydrolase		Mus musculus
Msi1				0	0	-20	chr5	+	Msi1	Q61474	NM_008629	Musashi homolog 1	Msi1	RNA-binding protein Musashi homolog 1;Msi1;ortholog	SUBFAMILY NOT NAMED (PTHR24012:SF10)	RNA binding	"neurological system process;nucleobase, nucleoside, nucleotide and nucleic acid metabolic process;protein metabolic process;ectoderm development;nervous system development"	ribonucleoprotein complex	ribonucleoprotein		Mus musculus
Msx3				0	0	-20	chr7	-	Msx3	P70354	NM_010836	homeo box_ msh-like 3	Msx3	Homeobox protein MSX-3;Msx3;ortholog	SUBFAMILY NOT NAMED (PTHR24338:SF0)	transcription factor activity;transcription factor activity	regulation of transcription from RNA polymerase II promoter;mesoderm development;skeletal system development		homeobox transcription factor;DNA binding protein		Mus musculus
Mtif2				0	0	-20	chr11	+	Mtif2	Q5M6W6	AK136344	mitochondrial translational initiation factor 2	Mtif2	"Translation initiation factor IF-2, mitochondrial;Mtif2;ortholog"	TRANSLATION INITIATION FACTOR IF-2 (PTHR23115:SF41)	"hydrolase activity;translation factor activity, nucleic acid binding;translation initiation factor activity"	translation		translation initiation factor;hydrolase		Mus musculus
Mx2				0	0	-20	chr16	+	Mx2	NP_038634	NM_013606	myxovirus (influenza virus) resistance 2	Mx2	Interferon-induced GTP-binding protein Mx2;Mx2;ortholog	INTERFERON-INDUCED GTP-BINDING PROTEIN MX (PTHR11566:SF13)	GTPase activity;structural constituent of cytoskeleton;protein binding	intracellular protein transport;endocytosis;cellular component morphogenesis;cellular component morphogenesis;cellular component morphogenesis	microtubule	hydrolase;small GTPase;microtubule family cytoskeletal protein		Mus musculus
Nab2				0	0	-20	chr10	-	Nab2	Q61127	NM_008668	Ngfi-A binding protein 2	Nab2	NGFI-A-binding protein 2;Nab2;ortholog	NGFI-A BINDING PROTEIN 2 (PTHR12623:SF6)	transcription factor activity;transcription factor activity;transcription cofactor activity	regulation of transcription from RNA polymerase II promoter		transcription cofactor		Mus musculus
Nadsyn1				0	0	-20	chr7	-	Nadsyn1		BC018248	Mus musculus domesticus partial mRNA for NH3-dependent NAD+ synthetase like protein.	Nadsyn1	Glutamine-dependent NAD(+) synthetase;Nadsyn1;ortholog	GLUTAMINE-DEPENDENT NAD(+) SYNTHETASE (PTHR23090:SF1)	ligase activity	coenzyme metabolic process;vitamin biosynthetic process;cellular amino acid catabolic process		ligase		Mus musculus
Ncam1				0	0	-20	chr9	-	Ncam1	Q8C4B2	BC062942	neural cell adhesion molecule 1 isoform 1	Ncam1	Neural cell adhesion molecule 1;Ncam1;ortholog	NEURAL CELL ADHESION MOLECULE 1 (N-CAM 1) (PTHR10489:SF34)	phosphoprotein phosphatase activity;phosphoprotein phosphatase activity;receptor activity	immune system process;muscle contraction;neurological system process;induction of apoptosis;cell cycle;cell surface receptor linked signal transduction;cell-cell signaling;cell-cell adhesion;protein modification process;cell motion;cell cycle;cell surface		immunoglobulin receptor superfamily;protein phosphatase;protein phosphatase;immunoglobulin receptor superfamily;immunoglobulin superfamily cell adhesion molecule		Mus musculus
Nefl				0	0	-20	chr14	+	Nefl	P08551	NM_010910	neurofilament_ light polypeptide	Nefl	Neurofilament light polypeptide;Nefl;ortholog	NEUROFILAMENT TRIPLET L PROTEIN (PTHR23239:SF22)	structural constituent of cytoskeleton	cellular component morphogenesis;cellular component morphogenesis;cellular component morphogenesis	intermediate filament cytoskeleton	structural protein;intermediate filament		Mus musculus
Nell2				0	0	-20	chr15	-	Nell2	Q80UM5	NM_016743	nel-like 2 homolog	Nell2	Protein kinase C-binding protein NELL2;Nell2;ortholog	SUBFAMILY NOT NAMED (PTHR24042:SF0)	calcium ion binding;calmodulin binding;calcium-dependent phospholipid binding	signal transduction;cell adhesion;signal transduction;cell adhesion;ectoderm development;nervous system development		annexin;calmodulin		Mus musculus
Ngb				0	0	-20	chr12	-	Ngb	Q9ER97	NM_022414	neuroglobin	Ngb	Neuroglobin;Ngb;ortholog	NEUROGLOBIN (PTHR22924:SF2)	transmembrane transporter activity	transport		transporter		Mus musculus
Ngrn				0	0	-20	chr7	+	Ngrn	Q8C401	NM_031375	neugrin	Ngrn	Neugrin;NGRN;ortholog	NEUGRIN (PTHR13475:SF2)						Homo sapiens
Ngrn				0	0	-20	chr7	+	Ngrn	Q8C401	NM_031375	neugrin	Ngrn	Neugrin;Ngrn;ortholog	NEUGRIN (PTHR13475:SF2)						Rattus norvegicus
Nkx3-1				0	0	-20	chr14	+	Nkx3-1	P97436	NM_010921	NK-3 transcription factor_ locus 1	Nkx3-1	Homeobox protein Nkx-3.1;Nkx3-1;ortholog	SUBFAMILY NOT NAMED (PTHR24340:SF8)		regulation of transcription from RNA polymerase II promoter;mesoderm development;skeletal system development;heart development;muscle organ development				Mus musculus
Nkx6-1				0	0	-20	chr5	-	Nkx6-1	Q99MA9	NM_144955	homeodomain transcription factor Nkx6.1	Nkx6-1	Homeobox protein Nkx-6.1;Nkx6-1;ortholog	SUBFAMILY NOT NAMED (PTHR24340:SF7)	transcription factor activity;transcription factor activity	regulation of transcription from RNA polymerase II promoter;mesoderm development;skeletal system development;heart development;muscle organ development		homeobox transcription factor;DNA binding protein		Mus musculus
Nkx6-2				0	0	-20	chr7	-	Nkx6-2	NP_899071	NM_183248	NK6 transcription factor related_ locus 2	Nkx6-2	Homeobox protein Nkx-6.2;NKX6-2;ortholog	SUBFAMILY NOT NAMED (PTHR24340:SF7)	transcription factor activity;transcription factor activity	regulation of transcription from RNA polymerase II promoter;mesoderm development;skeletal system development;heart development;muscle organ development		homeobox transcription factor;DNA binding protein		Homo sapiens
Nmbr				0	0	-20	chr10	+	Nmbr	O54799	NM_008703	neuromedin B receptor	Nmbr	Neuromedin-B receptor;Nmbr;ortholog	NEUROMEDIN-B RECEPTOR (PTHR24243:SF53)	G-protein coupled receptor activity	muscle contraction;G-protein coupled receptor protein signaling pathway;monosaccharide metabolic process;G-protein coupled receptor protein signaling pathway;cellular glucose homeostasis		G-protein coupled receptor		Mus musculus
Nme5				0	0	-20	chr18	-	Nme5		AK138562	Mus musculus NME5 mRNA_ complete cds.	Nme5	Nucleoside diphosphate kinase homolog 5;Nme5;ortholog	SUBFAMILY NOT NAMED (PTHR11349:SF26)	nucleotide kinase activity	pyrimidine base metabolic process		nucleotide kinase;nucleotide kinase	De novo purine biosynthesis->GDP kinase;;De novo pyrimidine deoxyribonucleotide biosynthesis->dTDP kinase;;De novo purine biosynthesis->dADP kinase;;De novo pyrimidine deoxyribonucleotide biosynthesis->dCDP kinase;;De novo pyrmidine ribonucleotides biosyt	Mus musculus
Nol3				0	0	-20	chr8	+	Nol3	Q9D1X0	NM_030152	nucleolar protein 3	Nol3	Nucleolar protein 3;Nol3;ortholog	NUCLEOLAR PROTEIN 3 (PTHR22797:SF1)		apoptosis;transcription from RNA polymerase II promoter				Mus musculus
Nova2				0	0	-20	chr7	+	Nova2	NP_001025048	NM_001029877	neuro-oncological ventral antigen 2	Nova2	RNA-binding protein Nova-2;NOVA2;ortholog	RNA-BINDING PROTEIN NOVA-2 (PTHR10288:SF94)	"RNA splicing factor activity, transesterification mechanism;mRNA binding"	"neurological system process;nuclear mRNA splicing, via spliceosome;protein metabolic process"	ribonucleoprotein complex	mRNA splicing factor;ribonucleoprotein		Homo sapiens
Nrg3				0	0	-20	chr14	-	Nrg3	O35181	NM_008734	neuregulin 3	Nrg3	Neuregulin-3;Nrg3;ortholog	NEUREGULIN 3 (PTHR11100:SF2)	growth factor activity;kinase activator activity;kinase regulator activity	transmembrane receptor protein tyrosine kinase signaling pathway;cell-cell signaling;transmembrane receptor protein tyrosine kinase signaling pathway;cell-cell signaling;ectoderm development;nervous system development		growth factor;membrane-bound signaling molecule;kinase activator		Mus musculus
Ntf3				0	0	-20	chr6	-	Ntf3	P20181	NM_008742	neurotrophin 3	Ntf3	Neurotrophin-3;Ntf3;ortholog	NEUROTROPHIN-3 (PTHR11589:SF4)	neurotrophin receptor binding;growth factor activity	transmembrane receptor protein tyrosine kinase signaling pathway;cell-cell signaling;transmembrane receptor protein tyrosine kinase signaling pathway;cell-cell signaling;ectoderm development;nervous system development		neurotrophic factor		Mus musculus
Ntrk2				0	0	-20	chr13	+	Ntrk2	P15209	AK160789	neurotrophic tyrosine kinase_ receptor_ type 2	Ntrk2	BDNF/NT-3 growth factors receptor;Ntrk2;ortholog	BDNF/NT-3 GROWTH FACTORS RECEPTOR (PTHR24416:SF136)	non-membrane spanning protein tyrosine kinase activity;transmembrane receptor protein kinase activity;transmembrane receptor protein tyrosine kinase activity;transmembrane receptor protein kinase activity	apoptosis;cell cycle;transmembrane receptor protein tyrosine kinase signaling pathway;apoptosis;JAK-STAT cascade;protein amino acid phosphorylation;cell motion;cell cycle;transmembrane receptor protein tyrosine kinase signaling pathway;apoptosis;JAK-STAT		non-receptor tyrosine protein kinase;tyrosine protein kinase receptor;tyrosine protein kinase receptor;non-receptor tyrosine protein kinase		Mus musculus
Nuak2				0	0	-20	chr1	+	Nuak2	Q8BZN4	BC046833	NUAK family_ SNF1-like kinase_ 2	Nuak2	NUAK family SNF1-like kinase 2;Nuak2;ortholog	NUAK FAMILY SNF1-LIKE KINASE 2 (PTHR24343:SF79)	protein kinase activity	immune system process;cell cycle;gluconeogenesis;protein amino acid phosphorylation;cell cycle;response to stress		non-receptor serine/threonine protein kinase;non-receptor serine/threonine protein kinase		Mus musculus
Nxph2				0	0	-20	chr2	+	Nxph2	Q61199	NM_008752	neurexophilin 2	Nxph2	Neurexophilin-2;Nxph2;ortholog	NEUREXOPHILIN 2 (PTHR17103:SF4)	receptor binding	neurological system process;signal transduction;cell-cell signaling;signal transduction;cell-cell signaling		signaling molecule		Mus musculus
Olig3				0	0	-20	chr10	+	Olig3	Q6PFG8	NM_053008	oligodendrocyte transcription factor 3	Olig3	Oligodendrocyte transcription factor 3;Olig3;ortholog	OLIGODENDROCYTE TRANSCRIPTION FACTOR 3 (PTHR19290:SF50)	transcription factor activity;transcription factor activity	neurological system process;regulation of transcription from RNA polymerase II promoter;ectoderm development;nervous system development		basic helix-loop-helix transcription factor;nucleic acid binding		Mus musculus
Onecut1				0	0	-20	chr9	+	Onecut1		AK050237	Mus musculus adult male liver tumor cDNA_ RIKEN full-length enriched library_ clone:C730029H04 product:one cut domain_ family member 1_ full insert sequence.	Onecut1	Hepatocyte nuclear factor 6;Onecut1;ortholog	ONE CUT DOMAIN FAMILY MEMBER 1 (HEPATOCYTE NUCLEAR FACTOR 6 (HNF-6)) (PTHR14057:SF9)	transcription factor activity;transcription factor activity	regulation of transcription from RNA polymerase II promoter		homeobox transcription factor;nucleic acid binding		Mus musculus
Opcml				0	0	-20	chr9	+	Opcml	Q6DFY2	NM_177906	opioid binding protein/cell adhesion	Opcml	Opioid-binding protein/cell adhesion molecule;OPCML;ortholog	OPIOID BINDING PROTEIN/CELL ADHESION MOLECULE (PTHR19831:SF14)		cell adhesion;cell adhesion;ectoderm development;nervous system development		immunoglobulin superfamily cell adhesion molecule		Homo sapiens
Opcml				0	0	-20	chr9	+	Opcml	Q6DFY2	NM_177906	opioid binding protein/cell adhesion	Opcml	Opioid-binding protein/cell adhesion molecule;Opcml;ortholog	OPIOID BINDING PROTEIN/CELL ADHESION MOLECULE (PTHR19831:SF14)		cell adhesion;cell adhesion;ectoderm development;nervous system development		immunoglobulin superfamily cell adhesion molecule		Rattus norvegicus
Otp				0	0	-20	chr13	+	Otp	O09113	NM_011021	orthopedia homolog	Otp	Homeobox protein orthopedia;Otp;ortholog	SUBFAMILY NOT NAMED (PTHR24329:SF153)	transcription factor activity;transcription factor activity	regulation of transcription from RNA polymerase II promoter;ectoderm development;nervous system development		homeobox transcription factor;DNA binding protein		Mus musculus
Oxct2b				0	0	-20	chr4	+	Oxct2b	NP_862907	NM_181859	3-oxoacid CoA transferase 2B
Pacs1				0	0	-20	chr19	-	Pacs1	Q8K212	NM_153129	phosphofurin acidic cluster sorting protein 1	Pacs1	Phosphofurin acidic cluster sorting protein 1;Pacs1;ortholog	SUBFAMILY NOT NAMED (PTHR13280:SF5)						Mus musculus
Pak7				0	0	-20	chr2	-	Pak7	Q8C015	AK079080	p21 (CDKN1A)-activated kinase 7	Pak7	Serine/threonine-protein kinase PAK 7;Pak7;ortholog	SERINE/THREONINE-PROTEIN KINASE PAK 7 (PTHR24361:SF183)	protein kinase activity	phosphate metabolic process;protein amino acid phosphorylation		protein kinase;protein kinase	Inflammation mediated by chemokine and cytokine signaling pathway->P21-activated kinase;;Cytoskeletal regulation by Rho GTPase->p21 activated kinase;;;	Mus musculus
Pard6g				0	0	-20	chr18	+	Pard6g	NP_444347	NM_053117	par-6 partitioning defective 6 homolog gamma	Pard6g	Partitioning defective 6 homolog gamma;Pard6g;ortholog	PAR-6 GAMMA (PTHR14102:SF3)		cell cycle;G-protein coupled receptor protein signaling pathway;cell cycle;G-protein coupled receptor protein signaling pathway;asymmetric protein localization	tight junction	tight junction		Mus musculus
Parvb				0	0	-20	chr15	+	Parvb	Q9ES46	NM_133167	parvin_ beta	Parvb	Beta-parvin;Parvb;ortholog	PARVIN (PTHR12114:SF4)	structural constituent of cytoskeleton	cell motion	actin cytoskeleton	actin and actin related protein	Integrin signalling pathway->Parvin;;	Mus musculus
Pax9				0	0	-20	chr12	+	Pax9	P47242	NM_011041	paired box 9	Pax9	Paired box protein Pax-9;Pax9;ortholog	SUBFAMILY NOT NAMED (PTHR24329:SF0)	transcription factor activity;transcription factor activity	regulation of transcription from RNA polymerase II promoter;mesoderm development;skeletal system development		homeobox transcription factor;DNA binding protein		Mus musculus
Pbx3				0	0	-20	chr2	-	Pbx3	O35317-2	AK144363	Pre-B-cell leukemia transcription factor 3 (Homeobox protein PBX3).	Pbx3	Pre-B-cell leukemia transcription factor 3;Pbx3;ortholog	PRE-B-CELL LEUKEMIA TRANSCRIPTION FACTOR 3 (PTHR11850:SF52)	transcription factor activity;transcription factor activity	regulation of transcription from RNA polymerase II promoter;mesoderm development;hemopoiesis		homeobox transcription factor;nucleic acid binding		Mus musculus
Pcdh1				0	0	-20	chr18	-	Pcdh1	NP_083633	NM_029357	protocadherin 1	Pcdh1	Protocadherin-1;PCDH1;ortholog	SUBFAMILY NOT NAMED (PTHR24027:SF30)	calcium ion binding	signal transduction;cell-cell adhesion;signal transduction;cell-cell adhesion;ectoderm development;nervous system development		cadherin	Wnt signaling pathway->Cadherin;;Cadherin signaling pathway->Cadherin;;;	Homo sapiens
Pcdh1				0	0	-20	chr18	-	Pcdh1	NP_083633	NM_029357	protocadherin 1	Pcdh1	Pcdh1;Pcdh1;ortholog	SUBFAMILY NOT NAMED (PTHR24027:SF30)	calcium ion binding	signal transduction;cell-cell adhesion;signal transduction;cell-cell adhesion;ectoderm development;nervous system development		cadherin	Wnt signaling pathway->Cadherin;;Cadherin signaling pathway->Cadherin;;;	Rattus norvegicus
Pcdh20				0	0	-20	chr14	-	Pcdh20	NP_848800	NM_178685	protocadherin 20	Pcdh20	Protocadherin-20;Pcdh20;ortholog	SUBFAMILY NOT NAMED (PTHR24027:SF24)	calcium ion binding	signal transduction;cell-cell adhesion;signal transduction;cell-cell adhesion;ectoderm development;nervous system development		cadherin	Wnt signaling pathway->Cadherin;;Cadherin signaling pathway->Cadherin;;;	Mus musculus
Pcdhgc4				0	0	-20	chr18	+	Pcdhgc4	Q91XX0	NM_033582	protocadherin gamma subfamily C_ 4
Pcnx				0	0	-20	chr12	+	Pcnx	Q9QYC1	NM_018814	pecanex homolog	Pcnx	Pecanex-like protein 1;Pcnx;ortholog	SUBFAMILY NOT NAMED (PTHR12372:SF0)		ectoderm development;nervous system development				Mus musculus
Pde1b				0	0	-20	chr15	+	Pde1b	Q01065	NM_008800	phosphodiesterase 1B_ Ca2+-calmodulin dependent	Pde1b	"Calcium/calmodulin-dependent 3',5'-cyclic nucleotide phosphodiesterase 1B;Pde1b;ortholog"	"CALCIUM/CALMODULIN-DEPENDENT 3,5-CYCLIC NUCLEOTIDE PHOSPHODIESTERASE 1B (PTHR11347:SF33)"	phosphoric diester hydrolase activity	signal transduction;cyclic nucleotide metabolic process;signal transduction		phosphodiesterase		Mus musculus
Pde9a				0	0	-20	chr17	+	Pde9a	NP_032830	NM_008804	phosphodiesterase 9A	Pde9a	"High affinity cGMP-specific 3',5'-cyclic phosphodiesterase 9A;Pde9a;ortholog"	"HIGH-AFFINITY CGMP-SPECIFIC 3,5-CYCLIC PHOSPHODIESTERASE 9 (PTHR11347:SF31)"	phosphoric diester hydrolase activity	cyclic nucleotide metabolic process		phosphodiesterase		Mus musculus
Pdyn				0	0	-20	chr2	-	Pdyn	O35852	AF026537	beta-neoendorphin-dynorphin preproprotein	Pdyn	Leumorphin;Pdyn;ortholog	PROENKEPHALIN B (PREPRODYNORPHIN) (PTHR11438:SF4)	neuropeptide hormone activity	neurological system process;G-protein coupled receptor protein signaling pathway;G-protein coupled receptor protein signaling pathway		neuropeptide	Opioid prodynorphin pathway->preprodynorphin;;Opioid prodynorphin pathway->preprodynorphin;;Enkephalin release->preproenkephalin mRNA;;Enkephalin release->preproenkephalin;;Opioid prodynorphin pathway->prodynorphin;;Opioid prodynorphin pathway->dynorphin;	Mus musculus
Pelp1				0	0	-20	chr11	-	Pelp1	NP_083507	NM_029231	proline-_ glutamic acid-_ leucine-rich protein	Pelp1	"Proline-, glutamic acid- and leucine-rich protein 1;Pelp1;ortholog"	"COLLAGEN ALPHA-1(XXIII) CHAIN [SOURCE:UNIPROTKB/SWISS-PROT,ACC:Q86Y22] (PTHR24023:SF238)"						Mus musculus
Pfdn4				0	0	-20	chr2	+	Pfdn4	Q6P0X1	NM_001013369	prefoldin 4	Pfdn4	Prefoldin subunit 4;PFDN4;ortholog	SUBFAMILY NOT NAMED (PTHR21100:SF4)						Homo sapiens
Pgbd1				0	0	-20	chr13	-	Pgbd1		AK076559	Mus musculus adult male testis cDNA_ RIKEN full-length enriched library_ clone:4921509E05 product:weakly similar to CEREBRAL PROTEIN-4 [Homo sapiens]_ full insert sequence.	Pgbd1	Pgbd1;Pgbd1;ortholog							Mus musculus
Pglyrp1				0	0	-20	chr7	+	Pglyrp1	O88593	NM_009402	peptidoglycan recognition protein 1	Pglyrp1	Peptidoglycan recognition protein;Pglyrp1;ortholog	"PEPTIDOGLYCAN RECOGNITION PROTEIN LONG CLASS SOURCE:ANOPHELES_SYMBOL,ACC:PGRPLC (PTHR11022:SF19)"	receptor activity;receptor binding	immune system process;apoptosis;carbohydrate metabolic process		signaling molecule;receptor;defense/immunity protein		Mus musculus
Pip5kl1				0	0	-20	chr2	+	Pip5kl1	Q6U7H8	NM_198191	phosphatidylinositol-4-phosphate 5-kinase-like	Pip5kl1	Phosphatidylinositol-4-phosphate 5-kinase-like protein 1;Pip5kl1;ortholog	PHOSPHATIDYLINOSITOL PHOSPHATE KINASE (PTHR23086:SF1)	kinase activity	G-protein coupled receptor protein signaling pathway;phospholipid metabolic process;G-protein coupled receptor protein signaling pathway		kinase;kinase		Mus musculus
Pla2g4e				0	0	-20	chr2	-	Pla2g4e	Q50L42	NM_177845	cytosolic phospholipase A2 epsilon	Pla2g4e	Cytosolic phospholipase A2 epsilon;Pla2g4e;ortholog	CYTOSOLIC PHOSPHOLIPASE A2 EPSILON (CPLA2-EPSILON)(PHOSPHOLIPASE A2 GROUP IVE) (PTHR10728:SF9)	phospholipase activity	immune system process;phospholipid metabolic process	cytosol	phospholipase		Mus musculus
Plod3				0	0	-20	chr5	+	Plod3	Q9R0E1	NM_011962	procollagen-lysine_ 2-oxoglutarate 5-dioxygenase	Plod3	"Procollagen-lysine,2-oxoglutarate 5-dioxygenase 3;Plod3;ortholog"	"PROCOLLAGEN-LYSINE,2-OXOGLUTARATE 5-DIOXYGENASE 3 (PTHR10730:SF7)"	oxidoreductase activity	cell adhesion;protein metabolic process;cell adhesion		oxygenase		Mus musculus
Plxdc2				0	0	-20	chr2	+	Plxdc2	Q9DC11	NM_026162	plexin domain containing 2 precursor	Plxdc2	Plexin domain-containing protein 2;Plxdc2;ortholog	TUMOR ENDOTHELIAL MARKER 7-RELATED (PTHR13055:SF3)						Mus musculus
PMUR10F				0	0	-20	chr6	-	PMUR10F		AK013072	Mus musculus 10_ 11 days embryo whole body cDNA_ RIKEN full-length enriched library_ clone:2810410M06 product:homeo box 11-like 1_ full insert sequence.
Pou3f2				0	0	-20	chr4	-	Pou3f2	P31360	NM_008899	POU domain_ class 3_ transcription factor 2	Pou3f2	"POU domain, class 3, transcription factor 2;Pou3f2;ortholog"	"POU DOMAIN, CLASS 3, TRANSCRIPTION FACTOR 2 (PTHR11636:SF20)"	transcription factor activity;transcription factor activity	regulation of transcription from RNA polymerase II promoter		homeobox transcription factor		Mus musculus
Pparg				0	0	-20	chr6	+	Pparg	P37238-2	U01841	peroxisome proliferator activated receptor	Pparg	Peroxisome proliferator-activated receptor gamma;Pparg;ortholog	PEROXISOME PROLIFERATOR-ACTIVATED RECEPTOR GAMMA (PTHR24082:SF14)	ligand-dependent nuclear receptor activity;transcription factor activity;transcription factor activity	immune system process;signal transduction;cell-cell signaling;monosaccharide metabolic process;regulation of transcription from RNA polymerase II promoter;lipid metabolic process;signal transduction;cell-cell signaling;response to stress		nuclear hormone receptor;receptor;nucleic acid binding		Mus musculus
Ppp1r9b				0	0	-20	chr11	+	Ppp1r9b	Q6R891	NM_172261	protein phosphatase 1_ regulatory subunit 9B	Ppp1r9b	Neurabin-2;Ppp1r9b;ortholog	SUBFAMILY NOT NAMED (PTHR16154:SF6)						Mus musculus
Prdm16				0	0	-20	chr4	-	Prdm16	Q6PB79	BC059838	Prdm16 protein.	Prdm16	PR domain zinc finger protein 16;PRDM16;ortholog	SUBFAMILY NOT NAMED (PTHR24393:SF0)	transcription factor activity;transcription factor activity			KRAB box transcription factor		Homo sapiens
Prdx3				0	0	-20	chr19	-	Prdx3	P20108	NM_007452	peroxiredoxin 3	Prdx3	"Thioredoxin-dependent peroxide reductase, mitochondrial;Prdx3;ortholog"	"THIOREDOXIN-DEPENDENT PEROXIDE REDUCTASE, MITOCHONDRIAL (PTHR10681:SF45)"	oxidoreductase activity;peroxidase activity	immune system process;oxygen and reactive oxygen species metabolic process		peroxidase		Mus musculus
Prkcdbp				0	0	-20	chr7	-	Prkcdbp	Q91VJ2	NM_028444	protein kinase C_ delta binding protein	Prkcdbp	Protein kinase C delta-binding protein;Prkcdbp;ortholog	SUBFAMILY NOT NAMED (PTHR15240:SF0)	transcription factor activity;transcription factor activity	rRNA metabolic process;termination of RNA polymerase II transcription		transcription factor	General transcription by RNA polymerase I->PTRF;;	Mus musculus
Psat1				0	0	-20	chr19	-	Psat1	Q99K85	NM_177420	phosphoserine aminotransferase 1	Psat1	Phosphoserine aminotransferase;Psat1;ortholog	PHOSPHOSERINE AMINOTRANSFERASE (PTHR21152:SF1)	transaminase activity	cellular amino acid biosynthetic process		transaminase	Vitamin B6 metabolism->Phosphoserine transaminase;;Serine glycine biosynthesis->Phosphoserine aminotransferase;;PLP biosynthesis->Phosphohydroxythreonine aminotransferase;;;;	Mus musculus
Ptges				0	0	-20	chr2	-	Ptges	Q9JM51	NM_022415	prostaglandin E synthase	Ptges	Prostaglandin E synthase;Ptges;ortholog	PROSTAGLANDIN E SYNTHASE (PTHR10689:SF2)	transferase activity;isomerase activity	immune system process;lipid metabolic process;protein modification process;response to toxin		transferase;isomerase		Mus musculus
Rac3				0	0	-20	chr11	+	Rac3	P60764	NM_133223	RAS-related C3 botulinum substrate 3	Rac3	Ras-related C3 botulinum toxin substrate 3;RAC3;ortholog	SUBFAMILY NOT NAMED (PTHR24072:SF0)	GTPase activity;protein binding	G-protein coupled receptor protein signaling pathway;G-protein coupled receptor protein signaling pathway		small GTPase	"Axon guidance mediated by Slit/Robo->Ras homologue gene family, member A;;Inflammation mediated by chemokine and cytokine signaling pathway->Ras related C3 botulinum substrate 1;;Integrin signalling pathway->Rac;;p38 MAPK pathway->Rac GTPase;;Huntington	Homo sapiens
Rac3				0	0	-20	chr11	+	Rac3	P60764	NM_133223	RAS-related C3 botulinum substrate 3	Rac3	Nuclear receptor coactivator 3;Ncoa3;ortholog	NUCLEAR RECEPTOR COACTIVATOR 3 (PTHR10684:SF3)	acetyltransferase activity;transcription factor activity;transcription factor activity	signal transduction;regulation of transcription from RNA polymerase II promoter;signal transduction		acetyltransferase;transcription factor		Mus musculus
Rac3				0	0	-20	chr11	+	Rac3	P60764	NM_133223	RAS-related C3 botulinum substrate 3	Rac3	Ras-related C3 botulinum toxin substrate 3;Rac3;ortholog	SUBFAMILY NOT NAMED (PTHR24072:SF0)	GTPase activity;protein binding	G-protein coupled receptor protein signaling pathway;G-protein coupled receptor protein signaling pathway		small GTPase	"Axon guidance mediated by Slit/Robo->Ras homologue gene family, member A;;Inflammation mediated by chemokine and cytokine signaling pathway->Ras related C3 botulinum substrate 1;;Integrin signalling pathway->Rac;;p38 MAPK pathway->Rac GTPase;;Huntington	Mus musculus
Raet1a				0	0	-20	chr10	+	Raet1a	NP_033042	NM_009016	retinoic acid early transcript 1_ alpha	Raet1a	Retinoic acid early-inducible protein 1-alpha;Raet1a;ortholog	RETINOIC ACID EARLY INDUCIBLE PROTEIN 1 (RAE-1) (PTHR16675:SF2)	receptor activity	natural killer cell activation;antigen processing and presentation;cellular defense response	MHC protein complex	receptor;major histocompatibility complex antigen		Mus musculus
Raet1e				0	0	-20	chr10	+	Raet1e	Q9CZQ6	AK131854	retinoic acid early transcript 1E	Raet1e	Retinoic acid early-inducible protein 1-epsilon;Raet1e;ortholog	RETINOIC ACID EARLY INDUCIBLE PROTEIN 1 (RAE-1) (PTHR16675:SF2)	receptor activity	natural killer cell activation;antigen processing and presentation;cellular defense response	MHC protein complex	receptor;major histocompatibility complex antigen		Mus musculus
Rasgrf1				0	0	-20	chr9	+	Rasgrf1	P27671	NM_011245	RAS protein-specific guanine	Rasgrf1	Ras-specific guanine nucleotide-releasing factor 1;Rasgrf1;ortholog	RAS GTP EXCHANGE FACTOR (PTHR23113:SF51)	protein binding;small GTPase regulator activity;guanyl-nucleotide exchange factor activity	G-protein coupled receptor protein signaling pathway;transmembrane receptor protein tyrosine kinase signaling pathway;transmembrane receptor protein tyrosine kinase signaling pathway;G-protein coupled receptor protein signaling pathway		guanyl-nucleotide exchange factor		Mus musculus
Rasgrf2				0	0	-20	chr13	-	Rasgrf2	P70392	NM_009027	RAS protein-specific guanine	Rasgrf2	Ras-specific guanine nucleotide-releasing factor 2;Rasgrf2;ortholog	RAS GTP EXCHANGE FACTOR (PTHR23113:SF51)	protein binding;small GTPase regulator activity;guanyl-nucleotide exchange factor activity	G-protein coupled receptor protein signaling pathway;transmembrane receptor protein tyrosine kinase signaling pathway;transmembrane receptor protein tyrosine kinase signaling pathway;G-protein coupled receptor protein signaling pathway		guanyl-nucleotide exchange factor		Mus musculus
Rasl11b				0	0	-20	chr5	+	Rasl11b	Q922H7	NM_026878	RAS-like_ family 11_ member B	Rasl11b	Ras-like protein family member 11B;Rasl11b;ortholog	SUBFAMILY NOT NAMED (PTHR24070:SF27)	GTPase activity;protein binding	neurological system process;G-protein coupled receptor protein signaling pathway;MAPKKK cascade;synaptic transmission;cell adhesion;G-protein coupled receptor protein signaling pathway;MAPKKK cascade;synaptic transmission;cell adhesion		small GTPase		Mus musculus
Reep1				0	0	-20	chr6	+	Reep1	Q8BGH4	NM_178608	receptor accessory protein 1	Reep1	Receptor expression-enhancing protein 1;Reep1;ortholog	HVA22-LIKE PROTEIN (PTHR12300:SF19)	receptor activity;transmembrane transporter activity	carbohydrate transport;carbohydrate metabolic process		transporter;receptor		Mus musculus
Rerg				0	0	-20	chr6	-	Rerg	Q8R367	NM_181988	RAS-like_ estrogen-regulated_ growth-inhibitor	Rerg	Ras-related and estrogen-regulated growth inhibitor;Rerg;ortholog	SUBFAMILY NOT NAMED (PTHR24070:SF21)	GTPase activity;protein binding	neurological system process;G-protein coupled receptor protein signaling pathway;MAPKKK cascade;synaptic transmission;cell adhesion;G-protein coupled receptor protein signaling pathway;MAPKKK cascade;synaptic transmission;cell adhesion		small GTPase	PDGF signaling pathway->Ras;;	Mus musculus
Ret				0	0	-20	chr6	-	Ret	P35546-2	NM_001080780	ret proto-oncogene isoform c	Ret	Proto-oncogene tyrosine-protein kinase receptor ret;Ret;ortholog	PROTO-ONCOGENE TYROSINE-PROTEIN KINASE RECEPTOR RET (PTHR24416:SF97)	transmembrane receptor protein kinase activity;transmembrane receptor protein tyrosine kinase activity;transmembrane receptor protein kinase activity	cell cycle;transmembrane receptor protein tyrosine kinase signaling pathway;protein amino acid phosphorylation;cell cycle;transmembrane receptor protein tyrosine kinase signaling pathway		tyrosine protein kinase receptor;tyrosine protein kinase receptor;protein kinase		Mus musculus
Rhou				0	0	-20	chr8	+	Rhou	Q9EQT3	NM_133955	ras homolog gene family_ member U	Rhou	Rho-related GTP-binding protein RhoU;Rhou;ortholog	SUBFAMILY NOT NAMED (PTHR24072:SF2)	GTPase activity;protein binding	G-protein coupled receptor protein signaling pathway;G-protein coupled receptor protein signaling pathway		small GTPase	Cytoskeletal regulation by Rho GTPase->Cell division cycle 42;;Axon guidance mediated by netrin->Cell division cycle 42;;;	Mus musculus
Rin3				0	0	-20	chr12	+	Rin3	P59729	NM_177620	Ras and Rab interactor 3	Rin3	Ras and Rab interactor 3;Rin3;ortholog	SUBFAMILY NOT NAMED (PTHR23101:SF30)	protein binding;small GTPase regulator activity;guanyl-nucleotide exchange factor activity	intracellular protein transport;endocytosis		membrane trafficking regulatory protein;guanyl-nucleotide exchange factor		Mus musculus
Rlbp1l1				0	0	-20	chr4	+	Rlbp1l1	Q9D4C9	NM_028940	retinaldehyde binding protein 1-like 1	Rlbp1l1	Retinaldehyde-binding protein 1-like protein 1;Rlbp1l1;ortholog	RETINALDEHYDE-BINDING PROTEIN 1-LIKE PROTEIN 1 (PTHR10174:SF72)	oxidoreductase activity	regulation of amino acid metabolic process		dehydrogenase		Mus musculus
Rnd3				0	0	-20	chr2	-	Rnd3	P61588	NM_028810	Rho family GTPase 3	Rnd3	Rho-related GTP-binding protein RhoE;Rnd3;ortholog	SUBFAMILY NOT NAMED (PTHR24072:SF24)	GTPase activity;protein binding	G-protein coupled receptor protein signaling pathway;G-protein coupled receptor protein signaling pathway		small GTPase	Integrin signalling pathway->Rho;;	Mus musculus
Rnf130				0	0	-20	chr11	+	Rnf130	Q5SUP4	AK166468	ring finger protein 130	Rnf130	Goliath homolog;Rnf130;ortholog	GOLIATH E3 UBIQUITIN LIGASE (PTHR22765:SF4)	ubiquitin-protein ligase activity	proteolysis		ubiquitin-protein ligase		Mus musculus
Rnf180				0	0	-20	chr13	-	Rnf180	Q3U827-2	BC075700	RING finger protein 180.	Rnf180	RING finger protein 180;Rnf180;ortholog	SUBFAMILY NOT NAMED (PTHR13982:SF6)	transcription factor activity;transcription factor activity	spermatogenesis		zinc finger transcription factor		Mus musculus
Rnf182				0	0	-20	chr13	+	Rnf182	Q8C432	NM_183204	ring finger protein 182	Rnf182	RING finger protein 182;Rnf182;ortholog	RING FINGER PROTEIN 182 (PTHR13139:SF13)						Mus musculus
Rnf32				0	0	-20	chr5	+	Rnf32	Q9JIT1	AK005795	ring finger protein 32	Rnf32	RING finger protein 32;Rnf32;ortholog	SUBFAMILY NOT NAMED (PTHR14991:SF0)						Mus musculus
RP23-257P7.3				0	0	-20	chr4	+	RP23-257P7.3	Q80YY8	AK012848	Novel protein.
Rpl18a				0	0	-20	chr8	-	Rpl18a	Q05CK2	BC024609	Rpl18a protein.	Rpl18a	60S ribosomal protein L18a;Rpl18a;ortholog	60S RIBOSOMAL PROTEIN L18A (PTHR10052:SF1)	structural constituent of ribosome;nucleic acid binding	translation		ribosomal protein		Mus musculus
Rps19				0	0	-20	chr7	+	Rps19		AK012052	Mus musculus 10 days embryo whole body cDNA_ RIKEN full-length enriched library_ clone:2610319E19 product:ribosomal protein S19_ full insert sequence.	Rps19	40S ribosomal protein S19;Rps19;ortholog	SUBFAMILY NOT NAMED (PTHR11710:SF0)	structural constituent of ribosome;nucleic acid binding	translation		ribosomal protein		Mus musculus
Rps9				0	0	-20	chr7	+	Rps9	Q96EC0	AK013903	Rps9 protein (Fragment).	Rps9	40S ribosomal protein S9;Rps9;ortholog	40S RIBOSOMAL PROTEIN S9 (PTHR11831:SF3)	structural constituent of ribosome;nucleic acid binding	translation		ribosomal protein		Mus musculus
Rspo2				0	0	-20	chr15	-	Rspo2	Q8BFU0	AK049891	R-spondin 2 homolog	Rspo2	R-spondin-2;Rspo2;ortholog	SUBFAMILY NOT NAMED (PTHR23275:SF2)						Mus musculus
S100a4				0	0	-20	chr3	+	S100a4	P07091	NM_011311	S100 calcium binding protein A4	S100a4	Protein S100-A4;S100a4;ortholog	S100 CALCIUM-BINDING PROTEIN A4 (PTHR11639:SF15)	calcium ion binding;growth factor activity;calmodulin binding	macrophage activation;cell cycle;signal transduction;cell cycle;signal transduction		growth factor;calmodulin		Mus musculus
Sall4				0	0	-20	chr2	-	Sall4	NP_958798	NM_201396	sal-like 4 isoform c	Sall4	Sal-like protein 4;Sall4;ortholog	SAL-LIKE PROTEIN 4 (ZINC FINGER PROTEIN SALL4) (PTHR23233:SF18)	transcription factor activity;transcription factor activity	regulation of transcription from RNA polymerase II promoter		zinc finger transcription factor;nucleic acid binding		Mus musculus
Samd12				0	0	-20	chr15	-	Samd12		AK080536	Mus musculus adult male olfactory brain cDNA_ RIKEN full-length enriched library_ clone:6430605L05 product:unclassifiable_ full insert sequence.	Samd12	Sterile alpha motif domain-containing protein 12;Samd12;ortholog	SUBFAMILY NOT NAMED (PTHR20843:SF0)						Mus musculus
Sbf2				0	0	-20	chr7	-	Sbf2	Q8BJP4	AK080952	4 days neonate male adipose cDNA_ RIKEN full-length enriched library_ clone:B430217G20 product:similar to KIAA1766 PROTEIN.	Sbf2	Sbf2;Sbf2;ortholog	MYOTUBULARIN-RELATED PROTEIN 13 (SET-BINDING FACTOR 2) (PTHR10807:SF4)		spermatogenesis;intracellular protein transport;vesicle-mediated transport;phospholipid metabolic process		phosphatase;phosphatase		Mus musculus
Scamp1				0	0	-20	chr13	-	Scamp1	Q3TSA8	AK162168	secretory carrier membrane protein 1	Scamp1	Secretory carrier-associated membrane protein 1;Scamp1;ortholog	SECRETORY CARRIER-ASSOCIATED MEMBRANE PROTEIN 1 (PTHR10687:SF8)	transferase activity	intracellular protein transport;exocytosis;endocytosis		transferase;transfer/carrier protein		Mus musculus
Scin				0	0	-20	chr12	-	Scin	Q60604-2	NM_009132	scinderin	Scin	Adseverin;Scin;ortholog	GELSOLIN (PTHR11977:SF14)	structural constituent of cytoskeleton;calcium ion binding;actin binding	cellular component morphogenesis;cellular component morphogenesis;cellular component morphogenesis	actin cytoskeleton	non-motor actin binding protein;calcium-binding protein	FAS signaling pathway->Gelsolin;;	Mus musculus
Scn8a				0	0	-20	chr15	+	Scn8a	NP_001070967	NM_001077499	sodium channel_ voltage-gated_ type VIII_ alpha	Scn8a	Sodium channel protein type 8 subunit alpha;Scn8a;ortholog	SODIUM CHANNEL PROTEIN TYPE 8 SUBUNIT ALPHA (PTHR10037:SF132)	voltage-gated sodium channel activity;voltage-gated calcium channel activity;voltage-gated calcium channel activity;voltage-gated sodium channel activity;cation channel activity	muscle contraction;neurotransmitter secretion;neuronal action potential propagation;cation transport;synaptic transmission;synaptic transmission		voltage-gated calcium channel;voltage-gated sodium channel;voltage-gated ion channel		Mus musculus
Scn9a				0	0	-20	chr2	-	Scn9a	NP_061340	NM_018852	sodium channel_ voltage-gated_ type IX_ alpha	Scn9a	Sodium channel protein type 9 subunit alpha;Scn9a;ortholog	SODIUM CHANNEL PROTEIN TYPE 9 SUBUNIT ALPHA (PTHR10037:SF28)	voltage-gated sodium channel activity;voltage-gated calcium channel activity;voltage-gated calcium channel activity;voltage-gated sodium channel activity;cation channel activity	muscle contraction;neurotransmitter secretion;neuronal action potential propagation;cation transport;synaptic transmission;synaptic transmission		voltage-gated calcium channel;voltage-gated sodium channel;voltage-gated ion channel		Mus musculus
Scnn1b				0	0	-20	chr7	+	Scnn1b	Q9WU38	AK087055	sodium channel_ nonvoltage-gated 1 beta	Scnn1b	Amiloride-sensitive sodium channel subunit beta;Scnn1b;ortholog	AMILORIDE-SENSITIVE SODIUM CHANNEL BETA-SUBUNIT (PTHR11690:SF18)	ion channel activity	blood circulation;sensory perception of taste;cation transport;regulation of vasoconstriction		ion channel		Mus musculus
Scnn1g				0	0	-20	chr7	+	Scnn1g	Q9WU39	NM_011326	sodium channel_ nonvoltage-gated 1 gamma	Scnn1g	Amiloride-sensitive sodium channel subunit gamma;Scnn1g;ortholog	AMILORIDE-SENSITIVE SODIUM CHANNEL GAMMA-SUBUNIT (PTHR11690:SF19)	ion channel activity	blood circulation;sensory perception of taste;cation transport;regulation of vasoconstriction		ion channel		Mus musculus
Sec24d				0	0	-20	chr3	+	Sec24d	Q6NXL1	NM_027135	SEC24 related gene family_ member D	Sec24d	Protein transport protein Sec24D;SEC24D;ortholog	SUBFAMILY NOT NAMED (PTHR13803:SF0)		intracellular protein transport;vesicle-mediated transport	vesicle coat	vesicle coat protein		Homo sapiens
Sema3f				0	0	-20	chr9	-	Sema3f	NP_035479	NM_011349	sema domain_ immunoglobulin domain (Ig)_ short	Sema3f	Semaphorin-3F;Sema3f;ortholog	SEMAPHORIN 3F (PTHR11036:SF27)	receptor binding	transmembrane receptor protein tyrosine kinase signaling pathway;transmembrane receptor protein tyrosine kinase signaling pathway;ectoderm development;mesoderm development;angiogenesis;nervous system development		membrane-bound signaling molecule		Mus musculus
Sema4b				0	0	-20	chr7	+	Sema4b	Q62179	NM_013659	semaphorin 4B precursor	Sema4b	Semaphorin-4B;Sema4b;ortholog	SEMAPHORIN 4B (PTHR11036:SF14)	receptor binding	transmembrane receptor protein tyrosine kinase signaling pathway;transmembrane receptor protein tyrosine kinase signaling pathway		membrane-bound signaling molecule		Mus musculus
Serhl				0	0	-20	chr15	+	Serhl	Q9EPB5	NM_023475	serine hydrolase protein	Serhl	Serine hydrolase-like protein;SERHL;ortholog	SERINE HYDROLASE-LIKE PROTEIN (PTHR10992:SF97)	serine-type peptidase activity	immune system process;proteolysis;response to toxin		serine protease;serine protease		Homo sapiens
Serhl				0	0	-20	chr15	+	Serhl	Q9EPB5	NM_023475	serine hydrolase protein	Serhl	Serine hydrolase-like protein;Serhl;ortholog	SERINE HYDROLASE-LIKE PROTEIN (PTHR10992:SF97)	serine-type peptidase activity	immune system process;proteolysis;response to toxin		serine protease;serine protease		Mus musculus
Sgms1				0	0	-20	chr19	-	Sgms1	Q5J3R0	AK153406	phosphatidylcholine:ceramide	Sgms1	Phosphatidylcholine:ceramide cholinephosphotransferase 1;Sgms1;ortholog	"PHOSPHATIDYLCHOLINE:CERAMIDE CHOLINEPHOSPHOTRANSFERASE 1, 2 (PTHR21290:SF6)"	catalytic activity	lipid metabolic process				Mus musculus
Shh				0	0	-20	chr5	-	Shh	Q62226	NM_009170	sonic hedgehog	Shh	Sonic hedgehog protein C-product;Shh;ortholog	SONIC HEDGEHOG (PTHR11889:SF16)	peptidase activity;receptor binding	cell cycle;cell surface receptor linked signal transduction;intracellular signaling cascade;cell-cell signaling;proteolysis;cell cycle;cell surface receptor linked signal transduction;intracellular signaling cascade;cell-cell signaling;embryonic developme		signaling molecule;protease;protease	Hedgehog signaling pathway->Hedgehog;;	Mus musculus
Shox2				0	0	-20	chr3	-	Shox2	P70390-2	AK145063	short stature homeobox 2	Shox2	Short stature homeobox protein 2;Shox2;ortholog	SUBFAMILY NOT NAMED (PTHR24329:SF142)	transcription factor activity;transcription factor activity	regulation of transcription from RNA polymerase II promoter;mesoderm development;skeletal system development		homeobox transcription factor;DNA binding protein		Mus musculus
Shroom3				0	0	-20	chr5	+	Shroom3	NP_056571	NM_015756	shroom isoform 1	Shroom3	Protein Shroom3;Shroom3;ortholog	PDZ DOMAIN ACTIN BINDING PROTEIN SHROOM (PTHR15012:SF10)	receptor activity;structural constituent of cytoskeleton;ligand-gated ion channel activity;actin binding	cation transport;intracellular signaling cascade;intracellular signaling cascade	actin cytoskeleton	ligand-gated ion channel;ligand-gated ion channel;non-motor actin binding protein		Mus musculus
Slc1a6				0	0	-20	chr10	+	Slc1a6	O35544	NM_009200	solute carrier family 1 (high affinity	Slc1a6	Excitatory amino acid transporter 4;Slc1a6;ortholog	NEUTRAL AMINO ACID TRANSPORTER B(0) (ATB(0))(SODIUM-DEPENDENT NEUTRAL AMINO ACID (PTHR11958:SF29)	transmembrane transporter activity	neurological system process;ion transport;amino acid transport;signal transduction;synaptic transmission;cellular amino acid metabolic process;signal transduction;synaptic transmission		transporter	Ionotropic glutamate receptor pathway->excitatory amino acid transporter;;Metabotropic glutamate receptor group III pathway->Excitatory amino acid transporter;;;	Mus musculus
Slc22a21				0	0	-20	chr11	-	Slc22a21	Q9WTN6	NM_019723	solute carrier family 22 (organic cation	Slc22a21	Solute carrier family 22 member 21;Slc22a21;ortholog	SUBFAMILY NOT NAMED (PTHR24064:SF6)	cation transmembrane transporter activity	cation transport;extracellular transport		cation transporter		Mus musculus
Slc24a5				0	0	-20	chr2	+	Slc24a5	Q8C261	NM_175034	solute carrier family 24_ member 5 precursor	Slc24a5	Sodium/potassium/calcium exchanger 5;Slc24a5;ortholog	SODIUM/POTASSIUM/CALCIUM EXCHANGER 5 (PTHR10846:SF19)	transmembrane transporter activity	visual perception;sensory perception;cation transport		transporter		Mus musculus
Slc2a10				0	0	-20	chr2	+	Slc2a10	Q8VHD6	NM_130451	solute carrier family 2 member 10	Slc2a10	"Solute carrier family 2, facilitated glucose transporter member 10;Slc2a10;ortholog"	SUBFAMILY NOT NAMED (PTHR24063:SF93)	carbohydrate transmembrane transporter activity;transmembrane transporter activity	carbohydrate transport;carbohydrate metabolic process		carbohydrate transporter		Mus musculus
Slc2a4				0	0	-20	chr11	-	Slc2a4	Q5NCW7	NM_009204	solute carrier family 2 (facilitated glucose
Slc32a1				0	0	-20	chr2	+	Slc32a1	O35633	NM_009508	solute carrier family 32 (GABA vesicular	Slc32a1	Vesicular inhibitory amino acid transporter;Slc32a1;ortholog	SUBFAMILY NOT NAMED (PTHR22950:SF9)						Mus musculus
Slc34a2				0	0	-20	chr5	+	Slc34a2	Q9DBP0	NM_011402	solute carrier family 34 (sodium phosphate)_	Slc34a2	Sodium-dependent phosphate transport protein 2B;Slc34a2;ortholog	SODIUM-DEPENDENT PHOSPHATE TRANSPORT PROTEIN 2B (PTHR10010:SF23)	transmembrane transporter activity;protein binding	cation transport;phosphate transport;phosphate metabolic process		transporter;enzyme modulator		Mus musculus
Slc35d3				0	0	-20	chr10	-	Slc35d3	Q8BGF8	NM_029529	solute carrier family 35_ member D3	Slc35d3	Solute carrier family 35 member D3;Slc35d3;ortholog	SUBFAMILY NOT NAMED (PTHR11132:SF14)	transmembrane transporter activity	"nucleobase, nucleoside, nucleotide and nucleic acid transport;nucleobase, nucleoside, nucleotide and nucleic acid metabolic process"		transporter		Mus musculus
Slc41a2				0	0	-20	chr10	-	Slc41a2	Q8BYR8	NM_177388	solute carrier family 41_ member 2	Slc41a2	Solute carrier family 41 member 2;Slc41a2;ortholog	SUBFAMILY NOT NAMED (PTHR16228:SF7)	cation transmembrane transporter activity	ion transport		cation transporter		Mus musculus
Slc41a3				0	0	-20	chr6	+	Slc41a3	NP_082144	NM_027868	solute carrier family 41_ member 3 isoform 1	Slc41a3	Solute carrier family 41 member 3;Slc41a3;ortholog	SUBFAMILY NOT NAMED (PTHR16228:SF7)	cation transmembrane transporter activity	ion transport		cation transporter		Mus musculus
Slc5a8				0	0	-20	chr10	+	Slc5a8	Q8BYF6	NM_145423	solute carrier family 5 (iodide transporter)_	Slc5a8	Sodium-coupled monocarboxylate transporter 1;Slc5a8;ortholog	SODIUM-COUPLED MONOCARBOXYLATE TRANSPORTER 1 (PTHR11819:SF92)	transmembrane transporter activity	transport		transporter		Mus musculus
Slc6a3				0	0	-20	chr13	+	Slc6a3	Q61327	NM_010020	solute carrier family 6 (neurotransmitter	Slc6a3	Sodium-dependent dopamine transporter;Slc6a3;ortholog	SODIUM-DEPENDENT DOPAMINE TRANSPORTER (PTHR11616:SF38)	cation transmembrane transporter activity	neurological system process;cation transport;extracellular transport		cation transporter	Adrenaline and noradrenaline biosynthesis->Sodium-dependent dopamine transporter;;Parkinson disease->Dopamine transporter;;Parkinson disease->Dopamine transporter;;;;	Mus musculus
Slc7a8				0	0	-20	chr14	-	Slc7a8	Q9QXW9	NM_016972	solute carrier family 7 (cationic amino acid
Slfn8				0	0	-20	chr11	-	Slfn8	NP_853523	NM_181545	schlafen 8	Slfn8	Slfn8;Slfn8;ortholog	SCHLAFEN 10 (PTHR12155:SF8)		immune system process;cell cycle;cell cycle;cellular defense response				Rattus norvegicus
Smad1				0	0	-20	chr8	-	Smad1	Q6GT95	NM_008539	MAD homolog 1	Smad1	Mothers against decapentaplegic homolog 1;Smad1;ortholog	"SMAD1, 3, 5, 8, 9 (PTHR13703:SF19)"	transcription factor activity;transcription factor activity	transmembrane receptor protein serine/threonine kinase signaling pathway;intracellular signaling cascade;cell-cell signaling;regulation of transcription from RNA polymerase II promoter;transmembrane receptor protein serine/threonine kinase signaling pathw		transcription factor	Wnt signaling pathway->Mothers against decapentaplegic homolog 4;;TGF-beta signaling pathway->RSmads;;;	Mus musculus
Smad6				0	0	-20	chr9	-	Smad6	NP_032568	NM_008542	MAD homolog 6	Smad6	Mothers against decapentaplegic homolog 6;Smad6;ortholog	"SMAD6, 7 (PTHR13703:SF20)"	transcription factor activity;transcription factor activity	immune system process;transmembrane receptor protein serine/threonine kinase signaling pathway;intracellular signaling cascade;cell-cell signaling;regulation of transcription from RNA polymerase II promoter;transmembrane receptor protein serine/threonine		transcription factor	TGF-beta signaling pathway->Inhibitory Smads;;TGF-beta signaling pathway->RSmads;;TGF-beta signaling pathway->I-SMAD;;;;	Mus musculus
Smarcd3				0	0	-20	chr5	-	Smarcd3	Q6P9Z1	NM_025891	SWI/SNF related_ matrix associated_ actin	Smarcd3	SWI/SNF-related matrix-associated actin-dependent regulator of chromatin subfamily D member 3;Smarcd3;ortholog	SUBFAMILY NOT NAMED (PTHR13844:SF0)	nucleic acid binding;chromatin binding	"nucleobase, nucleoside, nucleotide and nucleic acid metabolic process;establishment or maintenance of chromatin architecture;establishment or maintenance of chromatin architecture"		chromatin/chromatin-binding protein	Wnt signaling pathway->Switched/Sucrose Non Fermentation;;	Mus musculus
Sntb1				0	0	-20	chr15	-	Sntb1	Q99L88	NM_016667	syntrophin_ basic 1	Sntb1	Beta-1-syntrophin;Sntb1;ortholog	BETA 1 SYNTROPHIN (PTHR10554:SF7)	structural constituent of cytoskeleton;actin binding	neurological system process;cell surface receptor linked signal transduction;intracellular signaling cascade;neuromuscular synaptic transmission;cell surface receptor linked signal transduction;intracellular signaling cascade;neuromuscular synaptic transm	actin cytoskeleton	non-motor actin binding protein		Mus musculus
Sox11				0	0	-20	chr12	-	Sox11	Q7M6Y2	NM_009234	SRY-box 11	Sox11	Transcription factor SOX-11;Sox11;ortholog	TRANSCRIPTION FACTOR SOX-11 (PTHR10270:SF113)	transcription factor activity;transcription factor activity	regulation of transcription from RNA polymerase II promoter		HMG box transcription factor;nucleic acid binding		Mus musculus
Sox18				0	0	-20	chr2	-	Sox18	P43680	NM_009236	SRY-box containing gene 18	Sox18	Transcription factor SOX-18;Sox18;ortholog	TRANSCRIPTION FACTOR SOX-18 (PTHR10270:SF31)	transcription factor activity;transcription factor activity	regulation of transcription from RNA polymerase II promoter		HMG box transcription factor;nucleic acid binding		Mus musculus
Sox2				0	0	-20	chr3	+	Sox2	Q60I23	NM_011443	sex-determining region Y-box 2	Sox2	Transcription factor SOX-2;Sox2;ortholog	TRANSCRIPTION FACTOR SOX-2 (PTHR10270:SF47)	transcription factor activity;transcription factor activity	regulation of transcription from RNA polymerase II promoter		HMG box transcription factor;nucleic acid binding		Mus musculus
Sp8				0	0	-20	chr12	+	Sp8	Q5QR90	BC082582	trans-acting transcription factor 8	Sp8	Transcription factor Sp8;Sp8;ortholog	"TRANSCRIPTION FACTOR SP8,SP9 (PTHR23223:SF14)"	transcription factor activity;transcription factor activity	regulation of transcription from RNA polymerase II promoter		zinc finger transcription factor	Huntington disease->Sp1;;	Mus musculus
Spag16				0	0	-20	chr1	+	Spag16	Q8K450	NM_029160	sperm associated antigen 16 isoform 1	Spag16	Sperm-associated antigen 16 protein;Spag16;ortholog	SUBFAMILY NOT NAMED (PTHR14604:SF3)	structural constituent of cytoskeleton	cell motion	microtubule	microtubule family cytoskeletal protein		Mus musculus
Spata4				0	0	-20	chr8	+	Spata4	Q8K3V1	NM_133711	spermatogenesis related gene 2	Spata4	Spermatogenesis-associated protein 4;Spata4;ortholog	SPERMATOGENESIS-ASSOCIATED 4 (PTHR12509:SF8)		spermatogenesis;apoptosis				Mus musculus
Srgap3				0	0	-20	chr6	-	Srgap3	NP_536696	NM_080448	SLIT-ROBO Rho GTPase activating protein 3
Sst				0	0	-20	chr16	-	Sst	P60041	NM_009215	somatostatin	Sst	Somatostatin-14;Sst;ortholog	SOMATOSTATIN (PTHR10558:SF0)	hormone activity	neurological system process;G-protein coupled receptor protein signaling pathway;G-protein coupled receptor protein signaling pathway		peptide hormone		Mus musculus
Stard13				0	0	-20	chr5	-	Stard13	Q923Q2	AK050259	serologically defined colon cancer antigen 13	Stard13	StAR-related lipid transfer protein 13;Stard13;ortholog	SUBFAMILY NOT NAMED (PTHR12659:SF0)	protein binding;small GTPase regulator activity	signal transduction;signal transduction		G-protein modulator	PDGF signaling pathway->GTPase-activating protein Rho;;	Mus musculus
Stmn3				0	0	-20	chr2	-	Stmn3	O70166	NM_009133	stathmin-like 3	Stmn3	Stathmin-3;Stmn3;ortholog	STATHMIN-3 (PTHR10104:SF8)		intracellular signaling cascade;intracellular signaling cascade;ectoderm development;nervous system development				Mus musculus
Syt1				0	0	-20	chr10	-	Syt1	P46096	AK078790	synaptotagmin I	Syt1	Synaptotagmin-1;Syt1;ortholog	SYNAPTOTAGMIN-1 (PTHR10024:SF39)		synaptic vesicle exocytosis;intracellular protein transport;exocytosis;signal transduction;synaptic transmission;signal transduction;synaptic transmission		membrane trafficking regulatory protein	Synaptic_vesicle_trafficking->Synaptotagmin;;	Mus musculus
Syvn1				0	0	-20	chr19	+	Syvn1	NP_083045	NM_028769	synovial apoptosis inhibitor 1_ synoviolin	Syvn1	E3 ubiquitin-protein ligase synoviolin;Syvn1;ortholog	SYNOVIOLIN 1 (PTHR12477:SF13)	ubiquitin-protein ligase activity	proteolysis		ubiquitin-protein ligase		Mus musculus
Tarsl2				0	0	-20	chr7	+	Tarsl2	NP_758514	NM_172310	threonyl-tRNA synthetase-like 2	Tarsl2	"Probable threonyl-tRNA synthetase 2, cytoplasmic;Tarsl2;ortholog"	THREONYL-TRNA SYNTHETASE (PTHR11451:SF5)	ligase activity	tRNA metabolic process;protein metabolic process		ligase		Mus musculus
Tbr1				0	0	-20	chr2	+	Tbr1	Q7TSY9	NM_009322	T-box brain gene 1	Tbr1	T-box brain protein 1;Tbr1;ortholog	T-BRAIN-1 PROTEIN (PTHR11267:SF14)	transcription factor activity;transcription factor activity	regulation of transcription from RNA polymerase II promoter;ectoderm development;mesoderm development;nervous system development		transcription factor;nucleic acid binding		Mus musculus
Tbx20				0	0	-20	chr9	-	Tbx20	Q9ES03	NM_194263	T-box 20 isoform a	Tbx20	T-box transcription factor TBX20;Tbx20;ortholog	T-BOX TRANSCRIPTION FACTOR TBX20 (PTHR11267:SF26)	transcription factor activity;transcription factor activity	regulation of transcription from RNA polymerase II promoter		transcription factor;nucleic acid binding		Mus musculus
Tcfap2c				0	0	-20	chr2	+	Tcfap2c	Q61312	NM_009335	transcription factor AP-2_ gamma	Tcfap2c	Transcription factor AP-2 gamma;Tfap2c;ortholog	TRANSCRIPTION FACTOR AP-2 GAMMA (PTHR10812:SF9)	transcription factor activity;transcription factor activity	regulation of transcription from RNA polymerase II promoter;ectoderm development		transcription factor		Mus musculus
Tekt1				0	0	-20	chr11	-	Tekt1	Q9DAJ2	NM_011569	tektin 1	Tekt1	Tektin-1;Tekt1;ortholog	TEKTIN 1 (PTHR19960:SF10)	structural constituent of cytoskeleton;microtubule binding	cellular component morphogenesis;cellular component morphogenesis;cellular component morphogenesis	microtubule	non-motor microtubule binding protein		Mus musculus
Telo2				0	0	-20	chr17	-	Telo2	Q3UID7	AK028658	TEL2_ telomere maintenance 2_ homolog	Telo2	Telomere length regulation protein TEL2 homolog;Telo2;ortholog	SUBFAMILY NOT NAMED (PTHR15830:SF8)						Mus musculus
Tesc				0	0	-20	chr5	+	Tesc	Q8VCN1	NM_021344	tescalcin	Tesc	Tescalcin;Tesc;ortholog	TESCALCIN (TSC) (PTHR23056:SF2)	phosphoprotein phosphatase activity;phosphoprotein phosphatase activity;calcium ion binding;calmodulin binding	calcium-mediated signaling;protein modification process;calcium-mediated signaling		protein phosphatase;protein phosphatase;calmodulin		Mus musculus
Tgfa				0	0	-20	chr6	+	Tgfa	P48030	NM_031199	transforming growth factor alpha	Tgfa	Transforming growth factor alpha;Tgfa;ortholog	TRANSFORMING GROWTH FACTOR ALPHA (PTHR10740:SF1)	cytokine activity;growth factor activity	cell cycle;cytokine-mediated signaling pathway;cell-cell signaling;cell cycle;cytokine-mediated signaling pathway;cell-cell signaling		cytokine;growth factor	EGF receptor signaling pathway->Epidermal growth factor;;	Mus musculus
Thbs4				0	0	-20	chr13	-	Thbs4	Q9Z1T2	NM_011582	thrombospondin 4	Thbs4	Thrombospondin-4;Thbs4;ortholog	THROMBOSPONDIN-4 (PTHR10199:SF4)	receptor binding;enzyme regulator activity	immune system process;blood coagulation	extracellular matrix	signaling molecule;extracellular matrix protein;enzyme modulator		Mus musculus
Tiam1				0	0	-20	chr16	-	Tiam1	Q6P1D6	BC065126	T-cell lymphoma invasion and metastasis 1	Tiam1	T-lymphoma invasion and metastasis-inducing protein 1;Tiam1;ortholog	"STILL LIFE PROTEIN, SIF (T-LYMPHOMA INVASION AND METASTASIS INDUCING PROTEIN) (TIAM PROTEIN) (PTHR22826:SF51)"	protein binding;small GTPase regulator activity;guanyl-nucleotide exchange factor activity	neurological system process;G-protein coupled receptor protein signaling pathway;G-protein coupled receptor protein signaling pathway		guanyl-nucleotide exchange factor	Ras Pathway->T-cell lymphoma invasion and metastasis;;	Mus musculus
Tinagl				0	0	-20	chr4	-	Tinagl	Q4FJX7	NM_023476	tubulointerstitial nephritis antigen-like
Tinagl1				0	0	-20	chr4	-	Tinagl1	Q99JR5	BC018539	Tubulointerstitial nephritis antigen-like precursor (Androgen- regulated gene 1 protein) (Adrenocortical zonation factor 1) (AZ-1) (Tubulointerstitial nephritis antigen-related protein) (TARP).
Tlx2				0	0	-20	chr6	-	Tlx2	Q61663	NM_009392	T-cell leukemia_ homeobox 2	Tlx2	T-cell leukemia homeobox protein 2;TLX2;ortholog	SUBFAMILY NOT NAMED (PTHR24326:SF2)	transcription factor activity;transcription factor activity	regulation of transcription from RNA polymerase II promoter;segment specification;ectoderm development;mesoderm development;angiogenesis;nervous system development		homeobox transcription factor;DNA binding protein		Homo sapiens
Tmco1				0	0	-20	chr1	+	Tmco1	Q921L3	NM_001039483	putative membrane protein	Tmco1	Transmembrane and coiled-coil domain-containing protein 1;Tmco1;ortholog	SUBFAMILY NOT NAMED (PTHR20917:SF0)						Mus musculus
Tmem132a				0	0	-20	chr19	-	Tmem132a	Q922P8	NM_133804	heat shock 70kDa protein 5 binding protein 1	Tmem132a	Transmembrane protein 132A;Tmem132a;ortholog	SUBFAMILY NOT NAMED (PTHR13388:SF0)						Mus musculus
Tmem132e				0	0	-20	chr11	+	Tmem132e	Q6IEE6	NM_023438	transmembrane protein 132E	Tmem132e	Transmembrane protein 132E;Tmem132e;ortholog	SUBFAMILY NOT NAMED (PTHR13388:SF0)						Mus musculus
Tmem177				0	0	-20	chr1	-	Tmem177	Q8BPE4	NM_175106	hypothetical protein LOC66343	Tmem177	Transmembrane protein 177;Tmem177;ortholog	SUBFAMILY NOT NAMED (PTHR21824:SF0)						Mus musculus
Tmem178				0	0	-20	chr17	+	Tmem178	NP_080792	NM_026516	hypothetical protein LOC68027	Tmem178	Transmembrane protein 178;Tmem178;ortholog							Mus musculus
Tmem38b				0	0	-20	chr4	+	Tmem38b	Q9DAV9	NM_028053	transmembrane protein 38B	Tmem38b	Trimeric intracellular cation channel type B;Tmem38b;ortholog	TRIMERIC INTRACELLULAR CATION CHANNEL TYPE B (PTHR12454:SF5)						Mus musculus
Tmtc2				0	0	-20	chr10	-	Tmtc2	Q56A06	NM_177368	transmembrane and tetratricopeptide repeat	Tmtc2	Transmembrane and TPR repeat-containing protein 2;Tmtc2;ortholog	"O-GLCNAC TRANSFERASE, P110 SUBUNIT-RELATED (PTHR23083:SF23)"	"transferase activity, transferring glycosyl groups"	signal transduction;protein amino acid glycosylation;signal transduction		glycosyltransferase		Mus musculus
Tnfaip8l3				0	0	-20	chr9	-	Tnfaip8l3	Q3TBL6	NM_001033535	tumor necrosis factor_ alpha-induced protein	Tnfaip8l3	"Tumor necrosis factor, alpha-induced protein 8-like protein 3;Tnfaip8l3;ortholog"	SUBFAMILY NOT NAMED (PTHR12757:SF0)		immune system process;response to stress			Huntington disease->FIP-2;;	Mus musculus
Tnfsf4				0	0	-20	chr1	+	Tnfsf4	P43488	NM_009452	tumor necrosis factor (ligand) superfamily_	Tnfsf4	Tumor necrosis factor ligand superfamily member 4;Tnfsf4;ortholog	OX40 LIGAND (PTHR17534:SF2)	tumor necrosis factor receptor binding;cytokine activity	immune system process;signal transduction;cell-cell signaling;signal transduction;cell-cell signaling		tumor necrosis factor family member		Mus musculus
Top3a				0	0	-20	chr11	-	Top3a	O70157	NM_009410	topoisomerase (DNA) III alpha	Top3a	DNA topoisomerase 3-alpha;Top3a;ortholog	SUBFAMILY NOT NAMED (PTHR11390:SF17)	isomerase activity;nucleic acid binding;protein binding	cell cycle;DNA replication;cell cycle		nucleic acid binding;isomerase;enzyme modulator		Mus musculus
Trim62				0	0	-20	chr4	+	Trim62	Q80V85	NM_178110	tripartite motif-containing 62	Trim62	Tripartite motif-containing protein 62;Trim62;ortholog	SUBFAMILY NOT NAMED (PTHR24103:SF30)	ubiquitin-protein ligase activity	synaptic vesicle exocytosis;intracellular protein transport;exocytosis;signal transduction;synaptic transmission;proteolysis;signal transduction;synaptic transmission		ubiquitin-protein ligase		Mus musculus
Tsc2				0	0	-20	chr17	-	Tsc2	Q7TT21	BC060701	tuberous sclerosis 2 isoform 2	Tsc2	Tuberin;Tsc2;ortholog	TUBERIN (PTHR10063:SF1)	protein binding;small GTPase regulator activity	intracellular protein transport;endocytosis;cell cycle;cell cycle		G-protein modulator	Insulin/IGF pathway-protein kinase B signaling cascade->Tuberin;;p53 pathway by glucose deprivation->TSC2;;p53 pathway by glucose deprivation->TSC2;;;;	Mus musculus
Tsc2				0	0	-20	chr17	-	Tsc2	Q7TT21	BC060701	tuberous sclerosis 2 isoform 2	Tsc2	Tuberin;Tsc2;ortholog	TUBERIN (PTHR10063:SF1)	protein binding;small GTPase regulator activity	intracellular protein transport;endocytosis;cell cycle;cell cycle		G-protein modulator	Insulin/IGF pathway-protein kinase B signaling cascade->Tuberin;;p53 pathway by glucose deprivation->TSC2;;p53 pathway by glucose deprivation->TSC2;;;;	Rattus norvegicus
Tsc2				0	0	-20	chr17	-	Tsc2	Q7TT21	BC060701	tuberous sclerosis 2 isoform 2	Tsc2	Tuberin;Tsc2;ortholog	No Panther Hit						Rattus norvegicus
Tshz2				0	0	-20	chr2	+	Tshz2	Q68FE9	BC079877	teashirt zinc finger family member 2	Tshz2	Teashirt homolog 2;Tshz2;ortholog	TEASHIRT 2 (PTHR12487:SF3)	transcription factor activity;transcription factor activity	transcription from RNA polymerase II promoter;cell motion;segment specification;dorsal/ventral axis specification		zinc finger transcription factor		Mus musculus
Ttl				0	0	-20	chr2	+	Ttl	P38585	NM_027192	tubulin tyrosine ligase	Ttl	Tubulin--tyrosine ligase;Ttl;ortholog	TUBULIN TYROSINE LIGASE (PTHR12241:SF6)	ligase activity;structural constituent of cytoskeleton	protein metabolic process	microtubule	ligase;microtubule family cytoskeletal protein		Mus musculus
Ttll3				0	0	-20	chr6	+	Ttll3		AM690746	Mus musculus 0 day neonate head cDNA_ RIKEN full-length enriched library_ clone:4833441J24 product:hypothetical protein_ full insert sequence.	Ttll3	Tubulin--tyrosine ligase-like protein 3;Ttll3;ortholog	TUBULIN TYROSINE LIGASE-RELATED (PTHR12241:SF5)	ligase activity;structural constituent of cytoskeleton	protein metabolic process	microtubule	ligase;microtubule family cytoskeletal protein		Mus musculus
Ttpa				0	0	-20	chr4	+	Ttpa	Q499J3	BC026882	tocopherol (alpha) transfer protein	Ttpa	Alpha-tocopherol transfer protein;Ttpa;ortholog	ALPHA-TOCOPHEROL TRANSFER PROTEIN (ALPHA-TTP) (PTHR23324:SF12)		intracellular protein transport		transfer/carrier protein		Mus musculus
Ttyh1				0	0	-20	chr7	+	Ttyh1	Q9D5D1	AK042758	Adult male testis cDNA_ RIKEN full-length enriched library_ clone:4930459B04 product:tweety homolog 1 (Drosophila)_ full insert sequence.	Ttyh1	Protein tweety homolog 1;Ttyh1;ortholog	TWEETY HOMOLOG 1 (PTHR12424:SF5)	anion channel activity	anion transport		anion channel		Mus musculus
Uba52				0	0	-20	chr8	-	Uba52	Q66JP1	NM_019883	ubiquitin A-52 residue ribosomal protein fusion	Uba52	60S ribosomal protein L40;UBA52;ortholog	SUBFAMILY NOT NAMED (PTHR24691:SF0)	structural constituent of ribosome;nucleic acid binding	proteolysis		ribosomal protein		Homo sapiens
Uba52				0	0	-20	chr8	-	Uba52	Q66JP1	NM_019883	ubiquitin A-52 residue ribosomal protein fusion	Uba52	60S ribosomal protein L40;Uba52;ortholog	SUBFAMILY NOT NAMED (PTHR24691:SF0)	structural constituent of ribosome;nucleic acid binding	proteolysis		ribosomal protein		Rattus norvegicus
Ube2e2				0	0	-20	chr14	-	Ube2e2	Q91W82	NM_144839	ubiquitin-conjugating enzyme E2E 2 (UBC4/5	Ube2e2	Ubiquitin-conjugating enzyme E2 E2;Ube2e2;ortholog	SUBFAMILY NOT NAMED (PTHR24068:SF0)	ligase activity	protein modification process		ligase	Ubiquitin proteasome pathway->Ubiquitin-conjugating enzyme E2;;	Mus musculus
Ube2i				0	0	-20	chr17	-	Ube2i	P63280	NM_011665	ubiquitin-conjugating enzyme E2I	Ube2i	SUMO-conjugating enzyme UBC9;Ube2i;ortholog	SUMO-CONJUGATING ENZYME UBC9 (PTHR24067:SF51)	ligase activity	mitosis;meiosis;protein modification process;mitosis;meiosis;chromosome segregation;dorsal/ventral axis specification;embryonic development		ligase		Mus musculus
Uchl1				0	0	-20	chr5	+	Uchl1	NP_035800	NM_011670	ubiquitin carboxy-terminal hydrolase L1	Uchl1	Ubiquitin carboxyl-terminal hydrolase isozyme L1;Uchl1;ortholog	UBIQUITIN CARBOXYL-TERMINAL HYDROLASE ISOZYME L1 (PTHR10589:SF19)	cysteine-type peptidase activity	proteolysis		cysteine protease;cysteine protease	Parkinson disease->Ubiquitin C-terminal hydrolase-L1;;	Mus musculus
Utf1				0	0	-20	chr7	+	Utf1	O70530	NM_009482	undifferentiated embryonic cell transcription	Utf1	Undifferentiated embryonic cell transcription factor 1;Utf1;ortholog	SUBFAMILY NOT NAMED (PTHR15156:SF0)						Mus musculus
Vash2				0	0	-20	chr1	-	Vash2	NP_659128	NM_144879	vasohibin 2	Vash2	Vasohibin-2;Vash2;ortholog	SUBFAMILY NOT NAMED (PTHR32391:SF0)						Mus musculus
Vax2				0	0	-20	chr6	+	Vax2	Q9WTP9	NM_011912	ventral anterior homeobox containing gene 2	Vax2	Ventral anterior homeobox 2;Vax2;ortholog	SUBFAMILY NOT NAMED (PTHR24339:SF1)	transcription factor activity;transcription factor activity	regulation of transcription from RNA polymerase II promoter;ectoderm development;nervous system development		homeobox transcription factor;DNA binding protein		Mus musculus
Vwce				0	0	-20	chr19	+	Vwce	Q3U515	AK153937	2 days neonate thymus thymic cells cDNA_ RIKEN full-length enriched library_ clone:E430008E02 product:similar to URG11.	Vwce	von Willebrand factor C and EGF domain-containing protein;Vwce;ortholog	URG11 PROTEIN (PTHR11339:SF41)		fertilization;cell adhesion;cell adhesion		cell adhesion molecule		Mus musculus
Wbscr25				0	0	-20	chr5	-	Wbscr25		AY081954	Mus musculus adult male testis cDNA_ RIKEN full-length enriched library_ clone:4933433J03 product:unclassifiable_ full insert sequence.	Wbscr25	Wbscr25;Wbscr25;ortholog							Mus musculus
Wdr40b				0	0	-20	chrX	-	Wdr40b	Q8CBW4	AK047360	WD repeat domain 40B	Wdr40b	WD repeat-containing protein 40B;Wdr40b;ortholog	SUBFAMILY NOT NAMED (PTHR19860:SF2)						Mus musculus
Wdr86				0	0	-20	chr5	-	Wdr86	NP_001074910	NM_001081441	WD repeat domain 86	Wdr86	WD repeat-containing protein 86;WDR86;ortholog	UNCHARACTERIZED (PTHR22844:SF2)	ubiquitin-protein ligase activity	cell cycle;protein modification process;cell cycle		ubiquitin-protein ligase		Homo sapiens
Wnt10b				0	0	-20	chr15	-	Wnt10b		AK029284	Mus musculus 0 day neonate head cDNA_ RIKEN full-length enriched library_ clone:4832413L14 product:weakly similar to WNT-10B PROTEIN PRECURSOR_ full insert sequence.	Wnt10b	Protein Wnt-10b;Wnt10b;ortholog	WNT-10 (PTHR12027:SF11)	receptor binding	signal transduction;cell-cell signaling;signal transduction;cell-cell signaling		signaling molecule	Cadherin signaling pathway->Wingless-type MMTV integration site family member;;Angiogenesis->Wingless-Type MMTV Integration Site Family;;Alzheimer disease-presenilin pathway->Wingless-type protein;;Wnt signaling pathway->Wingless-type MMTV integration sit	Mus musculus
Wnt5a				0	0	-20	chr14	+	Wnt5a	NP_033550	NM_009524	wingless-related MMTV integration site 5A	Wnt5a	Protein Wnt-5a;Wnt5a;ortholog	PROTEIN WNT (PTHR12027:SF33)	receptor binding	signal transduction;cell-cell signaling;signal transduction;cell-cell signaling		signaling molecule	Cadherin signaling pathway->Wingless-type MMTV integration site family member;;Angiogenesis->Wingless-Type MMTV Integration Site Family;;Alzheimer disease-presenilin pathway->Wingless-type protein;;Wnt signaling pathway->Wingless-type MMTV integration sit	Mus musculus
Wtip				0	0	-20	chr7	-	Wtip	Q7TQJ8	NM_207212	WT1-interacting protein	Wtip	Wilms tumor protein 1-interacting protein;Wtip;ortholog	SUBFAMILY NOT NAMED (PTHR24219:SF0)	transcription factor activity;transcription factor activity;transcription cofactor activity	regulation of transcription from RNA polymerase II promoter		transcription cofactor		Mus musculus
Zfp108				0	0	-20	chr7	+	Zfp108	Q8CCP6	NM_018791	zinc finger protein 108
Zfp11				0	0	-20	chr5	-	Zfp11	P10751	NM_172462	zinc finger protein 11	Zfp11	Zinc finger protein 11;Zfp11;ortholog	SUBFAMILY NOT NAMED (PTHR24384:SF0)	transcription factor activity;transcription factor activity	regulation of transcription from RNA polymerase II promoter		KRAB box transcription factor		Mus musculus
Zfp219				0	0	-20	chr14	-	Zfp219	NP_081524	NM_027248	zinc finger protein 219	Zfp219	Zfp219;Zfp219;ortholog	ZINC FINGER PROTEIN 219 (PTHR23233:SF4)	transcription factor activity;transcription factor activity	regulation of transcription from RNA polymerase II promoter		zinc finger transcription factor;nucleic acid binding		Rattus norvegicus
Zfp418				0	0	-20	chr7	+	Zfp418	NP_666291	NM_146179	zinc finger protein 418
Zfp459				0	0	-20	chr13	-	Zfp459	Q8BZ17	NM_177811	zinc finger protein 459
Zfp536				0	0	-20	chr7	-	Zfp536	Q8K083	BC033594	zinc finger protein 536	Zfp536	Zinc finger protein 536;Znf536;ortholog	ZINC FINGER PROTEIN (PTHR23233:SF5)	transcription factor activity;transcription factor activity	regulation of transcription from RNA polymerase II promoter		zinc finger transcription factor;nucleic acid binding		Mus musculus
Zfp563				0	0	-20	chr17	+	Zfp563	NP_001020121	NM_001024950	zinc finger protein ZFP413
Zfp583				0	0	-20	chr7	-	Zfp583	Q3V080	AK038614	zinc finger protein 583	Zfp583	Zinc finger protein 583;Znf583;ortholog	SUBFAMILY NOT NAMED (PTHR24387:SF24)	transcription factor activity;transcription factor activity	regulation of transcription from RNA polymerase II promoter		KRAB box transcription factor		Mus musculus
Zfp697				0	0	-20	chr3	+	Zfp697		BC002224	Mus musculus 8 days embryo whole body cDNA_ RIKEN full-length enriched library_ clone:5730555N10 product:gap junction membrane channel protein alpha 5_ full insert sequence.	Zfp697	Zinc finger protein 697;Znf697;ortholog	SUBFAMILY NOT NAMED (PTHR24402:SF55)	transcription factor activity;transcription factor activity	regulation of transcription from RNA polymerase II promoter		KRAB box transcription factor		Mus musculus
Zfp704				0	0	-20	chr3	-	Zfp704	Q9ERQ3	NM_133218	zinc finger protein 704	Zfp704	Zinc finger protein 704;Znf704;ortholog	SUBFAMILY NOT NAMED (PTHR13006:SF4)	transcription factor activity;transcription factor activity;transcription cofactor activity	transcription from RNA polymerase II promoter		transcription cofactor		Mus musculus
Zfp71-rs1				0	0	-20	chr13	-	Zfp71-rs1	Q91W94	AK041786	Zfp71-rs1 protein.	Zfp71-rs1	Zfp71-rs1;Zfp71-rs1;ortholog	SUBFAMILY NOT NAMED (PTHR26374:SF51)	transcription factor activity;transcription factor activity			KRAB box transcription factor		Mus musculus
Zfp78				0	0	-20	chr7	+	Zfp78	Q8BJ21	AK163133	zinc finger protein 78 isoform 2
Zfp93				0	0	-20	chr7	+	Zfp93	Q61116	BC003776	zinc finger protein 93	Zfp93	Zinc finger protein 235;Znf235;ortholog	SUBFAMILY NOT NAMED (PTHR24402:SF42)	transcription factor activity;transcription factor activity	regulation of transcription from RNA polymerase II promoter		KRAB box transcription factor		Mus musculus
Zfyve28				0	0	-20	chr5	-	Zfyve28	NP_001015039	NM_001015039	zinc finger_ FYVE domain containing 28	Zfyve28	Zinc finger FYVE domain-containing protein 28;ZFYVE28;ortholog	ZINC FINGER FYVE DOMAIN CONTAINING PROTEIN 28 (PTHR22835:SF41)	transcription factor activity;transcription factor activity	transcription from RNA polymerase II promoter		zinc finger transcription factor		Homo sapiens
Zic1				0	0	-20	chr9	-	Zic1	Q6PAK5	NM_009573	Zic family member 1	Zic1	Zinc finger protein ZIC 1;Zic1;ortholog	ZINC FINGER PROTEIN ZIC 1 (ZINC FINGER PROTEIN OF THE CEREBELLUM 1) (PTHR19818:SF26)	transcription factor activity;transcription factor activity	regulation of transcription from RNA polymerase II promoter;segment specification;ectoderm development;embryonic development;nervous system development		zinc finger transcription factor		Mus musculus
Zim1				0	0	-20	chr7	-	Zim1	NP_035899	NM_011769	zinc finger_ imprinted 1
Zswim3				0	0	-20	chr2	+	Zswim3	Q8CFL8	NM_178375	zinc finger_ SWIM domain containing 3	Zswim3	Zinc finger SWIM domain-containing protein 3;Zswim3;ortholog	SUBFAMILY NOT NAMED (PTHR31569:SF0)						Mus musculus
Zswim6				0	0	-20	chr13	-	Zswim6	Q80TB7	AK122528	Zinc finger SWIM domain-containing protein 6 (Fragment).	Zswim6	Zinc finger SWIM domain-containing protein 6;Zswim6;ortholog	SUBFAMILY NOT NAMED (PTHR22619:SF0)						Mus musculus
1110004E09Rik				0	0	-20	chr16	-	1110004E09Rik	Q9CU27	AK003413	Adult male colon cDNA_ RIKEN full-length enriched library_ clone:9030416O06 product:PROTEIN C21ORF59 homolog.
1110018M03Rik				0	0	-20	chr2	-	1110018M03Rik	Q9CQS3	NM_026271	hypothetical protein LOC67606
1200002N14Rik				0	0	-20	chr10	-	1200002N14Rik	Q9DC58	NM_027878	damage-regulated autophagy modulator
1500001A10Rik				0	0	-20	chr5	-	1500001A10Rik	Q8BKA3	NM_026886	hypothetical protein LOC68955
1700007G11Rik				0	0	-20	chr5	+	1700007G11Rik	Q810M1	NM_001024614	hypothetical protein LOC75784
2010001J22Rik				0	0	-20	chr15	-	2010001J22Rik	Q5M8M2	NM_001013022	hypothetical protein LOC70113
2410005O16Rik				0	0	-20	chr4	+	2410005O16Rik	Q9DCV4	NM_025476	hypothetical protein LOC66302
2610109H07Rik				0	0	-20	chr4	-	2610109H07Rik	NP_081702	NM_027426	hypothetical protein LOC70433
2810032E02Rik				0	0	-20	chr14	-	2810032E02Rik		BC100483	Mus musculus 10_ 11 days embryo whole body cDNA_ RIKEN full-length enriched library_ clone:2810032E02 product:unclassifiable_ full insert sequence.
4631426E05Rik				0	0	-20	chr15	-	4631426E05Rik	Q8BH14	NM_025712	hypothetical protein LOC66696
4732466D17Rik				0	0	-20	chr1	+	4732466D17Rik	NP_835180	NM_178079	hypothetical protein LOC212933
4921509E05Rik				0	0	-20	chr13	-	4921509E05Rik	Q5FWH8	BC059882	PiggyBac transposable element derived 1.
4930579G22Rik				0	0	-20	chr5	+	4930579G22Rik		AK016320	Mus musculus 10 day old male pancreas cDNA_ RIKEN full-length enriched library_ clone:1810010E01 product:hypothetical protein_ full insert sequence.
4932412H11Rik				0	0	-20	chr5	+	4932412H11Rik	Q8C0R9	NM_172879	hypothetical protein LOC242838
4933407I18Rik				0	0	-20	chr9	+	4933407I18Rik	Q3V1Y1	NM_001033160	hypothetical protein LOC71121	4933407I18Rik	4933407I18Rik;4933407I18Rik;ortholog							Mus musculus
5430433E21Rik				0	0	-20	chr9	-	5430433E21Rik	Q8C828	BC139793	16 days embryo head cDNA_ RIKEN full-length enriched library_ clone:C130087F03 product:hypothetical Kelch repeat containing protein_ full insert sequence.
5930403L14Rik				0	0	-20	chr4	-	5930403L14Rik	Q3UR05	AK042640	12 days embryo spinal ganglion cDNA_ RIKEN full-length enriched library_ clone:D130062D17 product:hypothetical protein_ full insert sequence.	5930403L14Rik	5930403L14Rik;5930403L14Rik;ortholog							Mus musculus
6030441H18Rik				0	0	-20	chr7	-	6030441H18Rik	Q69ZT1	AK173087	MKIAA1018 protein (Fragment).
6330419J24Rik				0	0	-20	chrX	+	6330419J24Rik		AK050814	Mus musculus 9 days embryo whole body cDNA_ RIKEN full-length enriched library_ clone:D030021L12 product:unclassifiable_ full insert sequence.
6330505N24Rik				0	0	-20	chr3	-	6330505N24Rik	NP_001028473	NM_001033301	hypothetical protein LOC229474
6430514L14Rik				0	0	-20	chr9	-	6430514L14Rik	Q3UXZ6	NM_029784	hypothetical protein LOC76886
6430517E21Rik				0	0	-20	chr1	-	6430517E21Rik	NP_997466	NM_207583	BMP/retinoic acid-inducible neural-specific
6620401M08Rik				0	0	-20	chr7	-	6620401M08Rik	Q3TYK1	AK018351	Visual cortex cDNA_ RIKEN full-length enriched library_ clone:K230015A11 product:hypothetical Arginine-rich region profile containing protein_ full insert sequence. (Fragment).
6820424L24Rik				0	0	-20	chr5	-	6820424L24Rik	NP_001074613	NM_001081144	hypothetical protein LOC100515
9130211I03Rik				0	0	-20	chr1	+	9130211I03Rik		AK171970	Mus musculus adult male cecum cDNA_ RIKEN full-length enriched library_ clone:9130211I03 product:JUN DIMERIZATION PROTEIN 1 JDP-1 homolog [Rattus norvegicus]_ full insert sequence.
9230110C19Rik				0	0	-20	chr9	-	9230110C19Rik	Q14BZ1	BC133669	9230110C19Rik protein.
9530066K23Rik				0	0	-20	chr11	-	9530066K23Rik	Q8BZF2	NM_172524	hypothetical protein LOC214112
A830008O07Rik				0	0	-20	chr15	-	A830008O07Rik	Q8BLS3	BC125647	10 days neonate cortex cDNA_ RIKEN full-length enriched library_ clone:A830008O07 product:weakly similar to DJ198I9.1.1 (KIAA1411 (CONTAINS TRANSLATION OF CDNA PLACE1007843 (EM:AK002067)) (ISOFORM 1)) (RIKEN cDNA A830008O07 gene).
AB251181				0	0	-20	chr11	+	AB251181		AB251181	AB251181
Abcd2				0	0	-20	chr15	-	Abcd2	NP_036124	NM_011994	ATP-binding cassette_ sub-family D_ member 2	Abcd2	ATP-binding cassette sub-family D member 2;Abcd2;ortholog	"ATP-BINDING CASSETTE, SUB-FAMILY D, MEMBER 1, 2 (PTHR11384:SF12)"	transmembrane transporter activity	lipid transport;lipid metabolic process		transporter		Mus musculus
Abcg4				0	0	-20	chr9	-	Abcg4	Q91WA9	NM_138955	ATP-binding cassette_ sub-family G (WHITE)_	Abcg4	ATP-binding cassette sub-family G member 4;ABCG4;ortholog	ABC TRANSPORTER G1 (WHITE PROTEIN) (ABCG1) (PTHR19241:SF21)	transmembrane transporter activity	lipid transport;lipid metabolic process		transporter		Homo sapiens
Abhd9				0	0	-20	chr17	-	Abhd9	NP_001028335	BC145797	abhydrolase domain containing 9	Abhd9	Abhydrolase domain-containing protein 9;Abhd9;ortholog	ABHYDROLASE DOMAIN-CONTAINING PROTEIN 9 (PTHR10992:SF277)	serine-type peptidase activity	immune system process;proteolysis;response to toxin		serine protease;serine protease		Mus musculus
Os9	-20	-20	-20	0	0	20	chr10	-	Os9	Q8K2C7	AK028047	amplified in osteosarcoma	Os9	Protein OS-9;OS9;ortholog	SUBFAMILY NOT NAMED (PTHR15414:SF0)						Homo sapiens
Os9	-20	-20	-20	0	0	20	chr10	-	Os9	Q8K2C7	AK028047	amplified in osteosarcoma	Os9	Os9;Os9;ortholog	SUBFAMILY NOT NAMED (PTHR15414:SF0)						Rattus norvegicus
Wdr34	0	-20	-20	0	0	20	chr2	-	Wdr34	NP_001008498	NM_001008498	WD repeat domain 34	Wdr34	WD repeat-containing protein 34;Wdr34;ortholog	PUTATIVE UNCHARACTERIZED PROTEIN PY06589 (PTHR12442:SF26)	structural constituent of cytoskeleton	"intracellular protein transport;vesicle-mediated transport;cell cycle;nucleobase, nucleoside, nucleotide and nucleic acid metabolic process;cell cycle;cellular component morphogenesis;cellular component morphogenesis;cellular component morphogenesis;RNA	microtubule	microtubule family cytoskeletal protein		Mus musculus
Magi3	0	-20	0	0	0	20	chr3	-	Magi3	Q9EQJ9	NM_133853	membrane associated guanylate kinase_ WW and PDZ	Magi3	"Membrane-associated guanylate kinase, WW and PDZ domain-containing protein 3;Magi3;ortholog"	"MEMBRANE-ASSOCIATED GUANYLATE KINASE, WW AND PDZ DOMAIN-CONTAINING PROTEIN 3 (PTHR10316:SF10)"	nucleotide kinase activity	neurological system process;intracellular signaling cascade;synaptic transmission;intracellular signaling cascade;synaptic transmission	cell junction	nucleotide kinase;nucleotide kinase;cell junction protein		Mus musculus
2012-09-11	0	0	0	0	0	20	chr5	+	2012-09-11	Q8C1B7	AK028475	septin 11
Hdhd3	0	0	20	0	0	20	chr4	-	Hdhd3	Q9CYW4	NM_024257	haloacid dehalogenase-like hydrolase domain	Hdhd3	Haloacid dehalogenase-like hydrolase domain-containing protein 3;Hdhd3;ortholog	HALOACID DEHALOGENASE-LIKE HYDROLASE DOMAIN CONTAINING 3 (PTHR12725:SF5)	hydrolase activity			hydrolase		Mus musculus
Rere	0	0	20	0	0	20	chr4	+	Rere	NP_001078961	NM_001085492	arginine glutamic acid dipeptide (RE) repeats	Rere	Arginine-glutamic acid dipeptide repeats protein;Rere;ortholog	ATROPHIN-1 (PTHR13859:SF1)		cell motion				Mus musculus
Dyrk1a	0	20	0	0	0	20	chr16	+	Dyrk1a		AK140323	Mus musculus 4 days neonate male adipose cDNA_ RIKEN full-length enriched library_ clone:B430112C04 product:dual-specificity tyrosine-(Y)-phosphorylation regulated kinase 1a_ full insert sequence.	Dyrk1a	Dual specificity tyrosine-phosphorylation-regulated kinase 1A;Dyrk1a;ortholog	DUAL SPECIFICITY TYROSINE-PHOSPHORYLATION-REGULATED KINASE 1A (PTHR24058:SF28)	non-membrane spanning protein tyrosine kinase activity	protein amino acid phosphorylation		non-receptor tyrosine protein kinase;non-receptor serine/threonine protein kinase;non-receptor serine/threonine protein kinase;non-receptor tyrosine protein kinase		Mus musculus
Necap1	20	0	0	0	0	20	chr6	+	Necap1	Q9CR95	NM_026267	NECAP endocytosis associated 1	Necap1	Adaptin ear-binding coat-associated protein 1;Necap1;ortholog	SUBFAMILY NOT NAMED (PTHR12847:SF0)	"ATPase activity, coupled to transmembrane movement of substances;transmembrane transporter activity"	transport		ATP-binding cassette (ABC) transporter		Mus musculus
Taf5l	20	0	0	0	0	20	chr8	-	Taf5l	Q91WQ5	NM_133966	TAF5-like RNA polymerase II_ p300/CBP-associated	Taf5l	TAF5-like RNA polymerase II p300/CBP-associated factor-associated factor 65 kDa subunit 5L;Taf5l;ortholog	SUBFAMILY NOT NAMED (PTHR19879:SF0)	transcription factor activity;transcription factor activity	transcription initiation from RNA polymerase II promoter		transcription factor		Mus musculus
AK006889				0	0	20	chr9	-	AK006889		AK006889	Mus musculus adult male testis cDNA_ RIKEN full-length enriched library_ clone:1700065D16 product:1700065D16RIK PROTEIN (FRAGMENT) homolog [Mus musculus]_ full insert sequence.
AK014726				0	0	20	chr18	+	AK014726		AK014726	Mus musculus 0 day neonate head cDNA_ RIKEN full-length enriched library_ clone:4833419F23 product:unclassifiable_ full insert sequence.
AK016343				0	0	20	chr7	+	AK016343		AK016343	Mus musculus adult male testis cDNA_ RIKEN full-length enriched library_ clone:4930513N19 product:unclassifiable_ full insert sequence.
AK141900				0	0	20	chr9	+	AK141900	Q3UR12	AK141900	12 days embryo spinal ganglion cDNA_ RIKEN full-length enriched library_ clone:D130058G03 product:hypothetical protein_ full insert sequence.
AK142244				0	0	20	chr9	+	AK142244		AK142244	Mus musculus 12 days embryo female mullerian duct includes surrounding region cDNA_ RIKEN full-length enriched library_ clone:6820446E13 product:similar to FRAP-related protein (Protein kinase ATR) [Homo sapiens]_ full insert sequence.
AK144297				0	0	20	chr9	-	AK144297		AK144297	Mus musculus 8 days neonate male testis cDNA_ RIKEN full-length enriched library_ clone:G630012C09 product:unclassifiable_ full insert sequence.
AK163460				0	0	20	chr18	+	AK163460		AK163460	Mus musculus 0 day neonate lung cDNA_ RIKEN full-length enriched library_ clone:E030001F04 product:unclassifiable_ full insert sequence.
Arhgap12				0	0	20	chr18	-	Arhgap12	NP_083553	NM_029277	Rho GTPase activating protein 12 isoform 2	Arhgap12	Rho GTPase-activating protein 12;Arhgap12;ortholog	SUBFAMILY NOT NAMED (PTHR23181:SF0)	protein binding;small GTPase regulator activity	intracellular signaling cascade;intracellular signaling cascade		G-protein modulator	PDGF signaling pathway->GTPase-activating protein Rho;;	Mus musculus
Armc6				0	0	20	chr8	-	Armc6	Q8BNU0	NM_133972	armadillo repeat containing 6	Armc6	Armadillo repeat-containing protein 6;Armc6;ortholog	SUBFAMILY NOT NAMED (PTHR22895:SF0)						Mus musculus
Atp11b				0	0	20	chr3	+	Atp11b	Q6DFW5	NM_029570	ATPase_ Class VI_ type 11B	Atp11b	Probable phospholipid-transporting ATPase IF;ATP11B;ortholog	SUBFAMILY NOT NAMED (PTHR24092:SF9)	hydrolase activity;transmembrane transporter activity	cation transport;lipid transport;lipid metabolic process;cellular calcium ion homeostasis		transporter;hydrolase		Homo sapiens
Atp11b				0	0	20	chr3	+	Atp11b	Q6DFW5	NM_029570	ATPase_ Class VI_ type 11B	Atp11b	Atp11b;Atp11b;ortholog	SUBFAMILY NOT NAMED (PTHR25080:SF2)	hydrolase activity;cation transmembrane transporter activity	cation transport		cation transporter;hydrolase		Rattus norvegicus
Blmh				0	0	20	chr11	+	Blmh	Q8R016	NM_178645	bleomycin hydrolase	Blmh	Bleomycin hydrolase;Blmh;ortholog	BLEOMYCIN HYDROLASE (PTHR10363:SF2)	cysteine-type peptidase activity	proteolysis		cysteine protease;cysteine protease		Mus musculus
Brip1				0	0	20	chr11	-	Brip1	Q5SXJ3	NM_178309	BRCA1 interacting protein C-terminal helicase 1	Brip1	"39S ribosomal protein L36, mitochondrial;MRPL36;ortholog"	"GB DEF: 39S RIBOSOMAL PROTEIN L36, MITOCHONDRIAL PRECURSOR (L36MT) (MRP-L36) (BRCA1-INTE (PTHR18804:SF1)"						Homo sapiens
Brip1				0	0	20	chr11	-	Brip1	Q5SXJ3	NM_178309	BRCA1 interacting protein C-terminal helicase 1	Brip1	Fanconi anemia group J protein homolog;Brip1;ortholog	BRCA1 INTERACTING PROTEIN C-TERMINAL HELICASE 1 BRIP1 (PTHR11472:SF6)	DNA helicase activity;nucleic acid binding	mitosis;DNA repair;mitosis;chromosome segregation		DNA helicase;helicase		Mus musculus
Ccnt1				0	0	20	chr15	-	Ccnt1	Q3V0G4	NM_009833	cyclin T1	Ccnt1	Cyclin-T1;Ccnt1;ortholog	CYCLIN-T1 (PTHR10026:SF42)	transcription factor activity;protein binding;kinase activator activity;kinase regulator activity;transcription factor activity;transcription cofactor activity	cell cycle;RNA elongation from RNA polymerase II promoter;regulation of transcription from RNA polymerase II promoter;transcription initiation from RNA polymerase II promoter;cell cycle	nucleus	transcription cofactor;kinase activator		Mus musculus
Cd37				0	0	20	chr7	-	Cd37	Q3U429	AK154466	CD37 antigen	Cd37	Leukocyte antigen CD37;Cd37;ortholog	LEUKOCYTE ANTIGEN CD37 (PTHR19282:SF45)	receptor binding	immune system process;signal transduction;cell-cell adhesion;signal transduction;cell-cell adhesion		membrane-bound signaling molecule;cell adhesion molecule		Mus musculus
Cdk2ap2				0	0	20	chr19	+	Cdk2ap2	Q9CPY4	NM_026373	DOC-1 related protein	Cdk2ap2	Cyclin-dependent kinase 2-associated protein 2;Cdk2ap2;ortholog	SUBFAMILY NOT NAMED (PTHR22607:SF0)	nucleic acid binding;protein binding;kinase inhibitor activity;kinase regulator activity	cell cycle;signal transduction;DNA replication;protein modification process;cell cycle;signal transduction		nucleic acid binding;kinase inhibitor		Mus musculus
Ceecam1				0	0	20	chr2	+	Ceecam1	NP_997181	NM_207298	cerebral endothelial cell adhesion molecule 1	Ceecam1	Glycosyltransferase 25 family member 3;Cercam;ortholog	GLYCOSYLTRANSFERASE 25 FAMILY MEMBER 3 (PTHR10730:SF9)		cell adhesion;cell adhesion				Mus musculus
cot				0	0	20	chr18	-	cot		AK041009	Mus musculus adult male aorta and vein cDNA_ RIKEN full-length enriched library_ clone:A530060H22 product:mitogen activated protein kinase kinase kinase 8_ full insert sequence.	cot	Peroxisomal carnitine O-octanoyltransferase;Crot;ortholog	CARNITINE O-ACYLTRANSFERASE (PTHR22589:SF9)	acetyltransferase activity	cellular amino acid metabolic process;fatty acid metabolic process		acetyltransferase;acyltransferase		Mus musculus
Dncic2				0	0	20	chr2	+	Dncic2		AK135477	Mus musculus cytoplasmic dynein intermediate chain 2 (Dncic2) mRNA_ complete cds.
Dusp11				0	0	20	chr6	-	Dusp11	Q6NXK5	NM_028099	dual specificity phosphatase 11 (RNA/RNP complex	Dusp11	RNA/RNP complex-1-interacting phosphatase;Dusp11;ortholog	RNA/RNP COMPLEX-1-INTERACTING PHOSPHATASE (PTHR10367:SF1)	nucleotidyltransferase activity	mRNA capping		nucleotidyltransferase;phosphatase;phosphatase		Mus musculus
Echs1				0	0	20	chr7	-	Echs1	Q8BH95	NM_053119	enoyl Coenzyme A hydratase_ short chain_ 1_	Echs1	"Enoyl-CoA hydratase, mitochondrial;Echs1;ortholog"	"LAMBDA-CRYSTALLIN HOMOLOG [SOURCE:UNIPROTKB/SWISS-PROT,ACC:Q9Y2S2] (PTHR11941:SF9)"	oxidoreductase activity;acetyltransferase activity;hydro-lyase activity;racemase and epimerase activity;ligase activity	coenzyme metabolic process;vitamin biosynthetic process;carbohydrate metabolic process;fatty acid beta-oxidation		acetyltransferase;acyltransferase;dehydrogenase;hydratase;ligase;epimerase/racemase		Mus musculus
Ercc2				0	0	20	chr7	+	Ercc2	Q8K223	BC034517	excision repair cross-complementing rodent	Ercc2	TFIIH basal transcription factor complex helicase subunit;Ercc2;ortholog	DNA REPAIR HELICASE RAD3/XP-D (PTHR11472:SF1)	DNA helicase activity;nucleic acid binding	mitosis;DNA repair;transcription from RNA polymerase II promoter;mitosis;chromosome segregation		DNA helicase;helicase		Mus musculus
Ero1l				0	0	20	chr14	-	Ero1l	Q4FK57	NM_015774	ERO1-like	Ero1l	ERO1-like protein alpha;Ero1l;ortholog	SUBFAMILY NOT NAMED (PTHR12613:SF0)	oxidoreductase activity	respiratory electron transport chain;intracellular protein transport;vesicle-mediated transport;protein folding		oxidoreductase		Mus musculus
Exod1				0	0	20	chr7	-	Exod1	Q6ZPP5	AK141507	MKIAA1504 protein (Fragment).	Exod1	Exonuclease domain-containing protein 1;Exod1;ortholog	SUBFAMILY NOT NAMED (PTHR23044:SF18)	nuclease activity;nucleic acid binding			nuclease		Mus musculus
Gfer				0	0	20	chr17	-	Gfer	Q9JJE6	NM_023040	growth factor_ erv1 (S. cerevisiae)-like	Gfer	FAD-linked sulfhydryl oxidase ALR;Gfer;ortholog	SUBFAMILY NOT NAMED (PTHR12645:SF0)	oxidoreductase activity	oxidative phosphorylation;respiratory electron transport chain		oxidase		Mus musculus
Gsto1				0	0	20	chr19	+	Gsto1	O09131	NM_010362	glutathione S-transferase omega 1	Gsto1	Glutathione S-transferase omega-1;Gsto1;ortholog	GLUTATHIONE-S-TRANSFERASE OMEGA (PTHR11260:SF14)	transferase activity	immune system process;oxygen and reactive oxygen species metabolic process;response to toxin		transferase		Mus musculus
Hist1h2bb				0	0	20	chr13	+	Hist1h2bb	Q64475	NM_175664	histone 1_ H2bb	Hist1h2bb	Histone H2B type 1-B;Hist1h2bb;ortholog	CAMP RESPONSE ELEMENT-BINDING PROTEIN (PTHR23428:SF2)						Mus musculus
Hist1h3c				0	0	20	chr13	-	Hist1h3c	P84228	NM_175653	histone1_ H3c
Lmtk2				0	0	20	chr5	+	Lmtk2	NP_001074578	NM_001081109	lemur tyrosine kinase 2	Lmtk2	Serine/threonine-protein kinase LMTK2;Lmtk2;ortholog	SERINE/THREONINE-PROTEIN KINASE LMTK2 (PTHR24416:SF69)	transmembrane receptor protein kinase activity;transmembrane receptor protein tyrosine kinase activity;transmembrane receptor protein kinase activity	induction of apoptosis;induction of apoptosis;protein amino acid phosphorylation;induction of apoptosis		tyrosine protein kinase receptor;tyrosine protein kinase receptor;protein kinase		Mus musculus
Lonp2				0	0	20	chr8	+	Lonp2	Q9DBN5	NM_025827	peroxisomal lon protease	Lonp2	Peroxisomal Lon protease homolog 2;Lonp2;ortholog	PEROXISOMAL LON PROTEASE HOMOLOG 2 (PTHR10046:SF24)	serine-type peptidase activity	proteolysis		serine protease;serine protease		Mus musculus
Map3k8				0	0	20	chr18	-	Map3k8	Q07174	NM_007746	mitogen activated protein kinase kinase kinase	Map3k8	Mitogen-activated protein kinase kinase kinase 8;Map3k8;ortholog	MITOGEN-ACTIVATED PROTEIN KINASE KINASE KINASE 8 (PTHR24361:SF94)	protein kinase activity	phosphate metabolic process;protein amino acid phosphorylation		protein kinase;protein kinase	Toll receptor signaling pathway->TPL2;;	Rattus norvegicus
Midn				0	0	20	chr10	+	Midn	Q3TPJ7	AK164651	midnolin	Midn	Midnolin;Midn;ortholog	SUBFAMILY NOT NAMED (PTHR23010:SF0)						Mus musculus
Mllt6				0	0	20	chr11	+	Mllt6	NP_647472	NM_139311	myeloid/lymphoid or mixed lineage-leukemia	Mllt6	Protein AF-17;MLLT6;ortholog	MIXED-LINEAGE LEUKEMIA PROTEIN (PTHR13793:SF23)	transcription factor activity;transcription factor activity	transcription initiation from RNA polymerase II promoter		zinc finger transcription factor;nucleic acid binding		Homo sapiens
Myl4				0	0	20	chr11	+	Myl4	Q9CZ19	NM_010858	myosin_ light polypeptide 4	Myl4	Myosin light chain 4;Myl4;ortholog	SUBFAMILY NOT NAMED (PTHR23048:SF0)	structural constituent of cytoskeleton;calcium ion binding;calmodulin binding	muscle contraction	actin cytoskeleton	actin family cytoskeletal protein;calmodulin		Mus musculus
Nat11				0	0	20	chr19	-	Nat11	Q8VE10	AK016504	N-acetyltransferase 11 (NOD-derived CD11c +ve dendritic cells cDNA_ RIKEN full-length enriched library_ clone:F630107J06 product:hypothetical GCN5-related N-acetyltransferase containing protein_ full insert sequence) (Adult male diencephalon cDNA_ RIKEN f	Nat11	N-acetyltransferase 11;Nat11;ortholog	N-ACETYLTRANSFERASE 11 (PTHR20531:SF0)	acetyltransferase activity			acetyltransferase		Mus musculus
Nme6				0	0	20	chr9	+	Nme6	O88425	AK004201	expressed in non-metastatic cells 6_ protein	Nme6	Nucleoside diphosphate kinase 6;Nme6;ortholog	SUBFAMILY NOT NAMED (PTHR11349:SF26)	nucleotide kinase activity	pyrimidine base metabolic process		nucleotide kinase;nucleotide kinase	De novo purine biosynthesis->GDP kinase;;De novo pyrimidine deoxyribonucleotide biosynthesis->dTDP kinase;;De novo purine biosynthesis->dADP kinase;;De novo pyrimidine deoxyribonucleotide biosynthesis->dCDP kinase;;De novo pyrmidine ribonucleotides biosyt	Mus musculus
Noxo1				0	0	20	chr17	+	Noxo1	Q8VCM2	AK088226	NADPH oxidase organizer 1	Noxo1	NADPH oxidase organizer 1;Noxo1;ortholog	NADPH OXIDASE ORGANIZER 1 (PTHR15706:SF1)		intracellular signaling cascade;intracellular signaling cascade				Mus musculus
Nsun5				0	0	20	chr5	+	Nsun5	Q8K4F6	NM_145414	NOL1/NOP2/Sun domain family_ member 5	Nsun5	Putative methyltransferase NSUN5;Nsun5;ortholog	WILLIAMS-BEUREN SYNDROME CRITICAL REGION PROTEIN 20 (PTHR22807:SF4)	methyltransferase activity;nucleic acid binding	rRNA metabolic process		methyltransferase;nucleic acid binding		Mus musculus
Ocrl				0	0	20	chrX	+	Ocrl	Q6NVF0	NM_177215	phosphatidylinositol polyphosphate	Ocrl	Inositol polyphosphate 5-phosphatase OCRL-1;OCRL;ortholog	INOSITOL POLYPHOSPHATE 5-PHOSPHATASE OCRL-1 (PTHR11200:SF64)		visual perception;sensory perception;intracellular protein transport;receptor-mediated endocytosis;signal transduction;monosaccharide metabolic process;phospholipid metabolic process;signal transduction		phosphatase;phosphatase		Homo sapiens
Osbpl8				0	0	20	chr10	+	Osbpl8	NP_001003717	NM_001003717	oxysterol-binding protein-like protein 8 isoform	Osbpl8	Oxysterol-binding protein-related protein 8;OSBPL8;ortholog	OXYSTEROL-BINDING PROTEIN-RELATED PROTEIN 8 (PTHR10972:SF50)		lipid transport;cholesterol metabolic process		transfer/carrier protein		Homo sapiens
Pi4ka				0	0	20	chr16	-	Pi4ka	Q6DIC7	NM_001001983	phosphatidylinositol 4-kinase_ catalytic_ alpha	Pi4ka	Phosphatidylinositol 4-kinase alpha;PI4KA;ortholog	PHOSPHATIDYLINOSITOL 4-KINASE ALPHA (PTHR10048:SF15)	kinase activity	protein targeting;endocytosis;negative regulation of apoptosis;cell surface receptor linked signal transduction;negative regulation of apoptosis;phosphate metabolic process;phospholipid metabolic process;cell surface receptor linked signal transduction;ne		kinase;kinase		Homo sapiens
Pigg				0	0	20	chr5	+	Pigg	NP_001074703	NM_001081234	phosphatidylinositol glycan anchor biosynthesis_	Pigg	GPI ethanolamine phosphate transferase 2;PIGG;ortholog	SUBFAMILY NOT NAMED (PTHR23072:SF0)		protein amino acid lipidation				Homo sapiens
Pim1				0	0	20	chr17	+	Pim1	Q8CFN8	NM_008842	proviral integration site 1	Pim1	Proto-oncogene serine/threonine-protein kinase Pim-1;Pim1;ortholog	SUBFAMILY NOT NAMED (PTHR22984:SF0)	transmembrane receptor protein kinase activity;transmembrane receptor protein serine/threonine kinase activity;transmembrane receptor protein kinase activity			serine/threonine protein kinase receptor;serine/threonine protein kinase receptor;protein kinase		Mus musculus
Pnpt1				0	0	20	chr11	+	Pnpt1	Q8K1R3	NM_027869	polyribonucleotide nucleotidyltransferase 1	Pnpt1	"Polyribonucleotide nucleotidyltransferase 1, mitochondrial;PNPT1;ortholog"	SUBFAMILY NOT NAMED (PTHR11252:SF0)	nucleotidyltransferase activity;exoribonuclease activity;nucleic acid binding	RNA catabolic process		nucleotidyltransferase;exoribonuclease;nuclease;esterase		Homo sapiens
Pnpt1				0	0	20	chr11	+	Pnpt1	Q8K1R3	NM_027869	polyribonucleotide nucleotidyltransferase 1	Pnpt1	Pnpt1;Pnpt1;ortholog	SUBFAMILY NOT NAMED (PTHR11252:SF0)	nucleotidyltransferase activity;exoribonuclease activity;nucleic acid binding	RNA catabolic process		nucleotidyltransferase;exoribonuclease;nuclease;esterase		Rattus norvegicus
Ppp1cb				0	0	20	chr5	+	Ppp1cb		AK089067	protein phosphatase 1_ catalytic subunit_ beta	Ppp1cb	Serine/threonine-protein phosphatase PP1-beta catalytic subunit;Ppp1cb;ortholog	SUBFAMILY NOT NAMED (PTHR11668:SF75)	phosphoprotein phosphatase activity;phosphoprotein phosphatase activity	apoptosis;meiosis;glycogen metabolic process;mRNA processing;protein amino acid phosphorylation;meiosis		protein phosphatase;protein phosphatase		Mus musculus
Raly				0	0	20	chr2	+	Raly		S63413	Mus musculus 17 days embryo head cDNA_ RIKEN full-length enriched library_ clone:3300001M02 product:hnRNP-associated with lethal yellow_ full insert sequence.	Raly	C130057N11Rik;C130057N11Rik;ortholog	RNA-BINDING PROTEIN RALY (HNRNP ASSOCIATED WITH LETHAL YELLOW HOMOLOG) (PTHR13968:SF6)	mRNA binding	"nuclear mRNA splicing, via spliceosome"	ribonucleoprotein complex	mRNA processing factor;ribonucleoprotein		Mus musculus
Raly				0	0	20	chr2	+	Raly		S63413	Mus musculus 17 days embryo head cDNA_ RIKEN full-length enriched library_ clone:3300001M02 product:hnRNP-associated with lethal yellow_ full insert sequence.	Raly	RNA-binding protein Raly;Raly;ortholog	RNA-BINDING PROTEIN RALY (HNRNP ASSOCIATED WITH LETHAL YELLOW HOMOLOG) (PTHR13968:SF6)	mRNA binding	"nuclear mRNA splicing, via spliceosome"	ribonucleoprotein complex	mRNA processing factor;ribonucleoprotein		Mus musculus
Rpa1				0	0	20	chr11	-	Rpa1	Q3U8B3	AK153107	replication protein A1	Rpa1	DNA-directed RNA polymerase I subunit RPA1;Polr1a;ortholog	DNA-DIRECTED RNA POLYMERASE I LARGEST SUBUNIT (PTHR19376:SF11)	DNA-directed RNA polymerase activity;nucleotidyltransferase activity;nucleic acid binding	rRNA metabolic process		nucleotidyltransferase;DNA-directed RNA polymerase		Mus musculus
Rpa1				0	0	20	chr11	-	Rpa1	Q3U8B3	AK153107	replication protein A1	Rpa1	Replication protein A 70 kDa DNA-binding subunit;Rpa1;ortholog	SUBFAMILY NOT NAMED (PTHR23273:SF0)	single-stranded DNA binding	cell cycle;DNA replication;cell cycle		DNA binding protein		Mus musculus
Rpa1				0	0	20	chr11	-	Rpa1	Q3U8B3	AK153107	replication protein A1	Rpa1	Platelet-derived growth factor subunit A;Pdgfa;ortholog	"PLATELET-DERIVED GROWTH FACTOR, A CHAIN (PTHR11633:SF3)"	growth factor activity	cell cycle;transmembrane receptor protein tyrosine kinase signaling pathway;calcium-mediated signaling;cell-cell signaling;cell motion;cell cycle;transmembrane receptor protein tyrosine kinase signaling pathway;calcium-mediated signaling;cell-cell signali		growth factor	PDGF signaling pathway->PDGF;;Angiogenesis->Platelet-Derived Growth Factor;;;	Rattus norvegicus
Rpa1				0	0	20	chr11	-	Rpa1	Q3U8B3	AK153107	replication protein A1	Rpa1	Rpa1;Rpa1;ortholog	SUBFAMILY NOT NAMED (PTHR23273:SF0)	single-stranded DNA binding	cell cycle;DNA replication;cell cycle		DNA binding protein		Rattus norvegicus
Sfi1				0	0	20	chr11	-	Sfi1		AK046135	Mus musculus adult male tongue cDNA_ RIKEN full-length enriched library_ clone:2310047I15 product:hypothetical protein_ full insert sequence.	Sfi1	Protein SFI1 homolog;Sfi1;ortholog							Mus musculus
Sfrs14				0	0	20	chr8	+	Sfrs14	NP_766343	NM_172755	arginine/serine-rich 14 splicing factor	Sfrs14	"Putative splicing factor, arginine/serine-rich 14;Sfrs14;ortholog"	SUBFAMILY NOT NAMED (PTHR23340:SF0)	"RNA splicing factor activity, transesterification mechanism;mRNA binding"	"nuclear mRNA splicing, via spliceosome"		mRNA splicing factor		Mus musculus
Siva				0	0	20	chr12	+	Siva	O54926-2	AF033112	Apoptosis regulatory protein Siva (CD27-binding protein) (CD27BP).
Siva1				0	0	20	chr12	+	Siva1	NP_038957	NM_013929	SIVA1_ apoptosis-inducing factor
Slc39a11				0	0	20	chr11	-	Slc39a11	Q8BWY7	AK165545	solute carrier family 39 (metal ion	Slc39a11	Zinc transporter ZIP11;Slc39a11;ortholog	"SOLUTE CARRIER FAMILY 39 (METAL ION TRANSPORTER), MEMBER 11 (PTHR11065:SF6)"				transmembrane receptor regulatory/adaptor protein		Mus musculus
Smg1				0	0	20	chr7	-	Smg1	Q8BKX6-3	AK049391	Serine/threonine-protein kinase SMG1 (EC 2.7.11.1) (SMG-1).	Smg1	Serine/threonine-protein kinase SMG1;Smg1;ortholog	SUBFAMILY NOT NAMED (PTHR11139:SF11)	protein kinase activity;nucleotide kinase activity;nucleic acid binding	immune system process;induction of apoptosis;cell cycle;DNA repair;protein amino acid phosphorylation;cell cycle;establishment or maintenance of chromatin architecture;establishment or maintenance of chromatin architecture;response to stress		nucleotide kinase;non-receptor serine/threonine protein kinase;nucleic acid binding;nucleotide kinase;non-receptor serine/threonine protein kinase		Mus musculus
Smyd4				0	0	20	chr11	+	Smyd4	Q8BTK5-2	AK154507	SET and MYND domain-containing protein 4.	Smyd4	SET and MYND domain-containing protein 4;Smyd4;ortholog	SET AND MYND DOMAIN CONTAINING 4 (PTHR12197:SF14)	transcription factor activity;transcription factor activity;transcription cofactor activity	regulation of transcription from RNA polymerase II promoter		transcription cofactor		Mus musculus
Snrpd3				0	0	20	chr10	+	Snrpd3	P62320	NM_026095	small nuclear ribonucleoprotein D3	Snrpd3	Small nuclear ribonucleoprotein Sm D3;Snrpd3;ortholog	SMALL NUCLEAR RIBONUCLEOPROTEIN SM D3 (PTHR23338:SF17)	"RNA splicing factor activity, transesterification mechanism;mRNA binding"	"nuclear mRNA splicing, via spliceosome"	ribonucleoprotein complex	mRNA splicing factor;ribonucleoprotein		Mus musculus
Sys1				0	0	20	chr2	+	Sys1		AK032073	Mus musculus adult male spleen cDNA_ RIKEN full-length enriched library_ clone:0910001F11 product:hypothetical protein_ full insert sequence.	Sys1	Protein SYS1 homolog;Sys1;ortholog	SUBFAMILY NOT NAMED (PTHR12952:SF0)	transmembrane transporter activity	protein targeting		transporter;transfer/carrier protein		Mus musculus
Tmcc1				0	0	20	chr6	-	Tmcc1	Q69ZZ6	AK173022	Transmembrane and coiled-coil domains protein 1.	Tmcc1	Transmembrane and coiled-coil domains protein 1;Tmcc1;ortholog	SUBFAMILY NOT NAMED (PTHR17613:SF7)						Mus musculus
Tubb2c				0	0	20	chr2	-	Tubb2c	P68372	NM_146116	tubulin_ beta 2c	Tubb2c	Tubulin beta-2C chain;Tubb2c;ortholog	TUBULIN BETA CHAIN (PTHR11588:SF9)	structural constituent of cytoskeleton	intracellular protein transport;mitosis;cell motion;mitosis;chromosome segregation;cellular component morphogenesis;cellular component morphogenesis;cellular component morphogenesis	tubulin complex;tubulin complex	tubulin	Huntington disease->Microtubule;;Huntington disease->beta-Tubulin;;Cytoskeletal regulation by Rho GTPase->Tubulin;;;;	Mus musculus
Usp25				0	0	20	chr16	+	Usp25	P57080	NM_013918	ubiquitin specific peptidase 25	Usp25	Ubiquitin carboxyl-terminal hydrolase 25;Usp25;ortholog	UBIQUITIN CARBOXYL-TERMINAL HYDROLASE (PTHR24006:SF111)	cysteine-type peptidase activity	proteolysis		cysteine protease;cysteine protease		Mus musculus
Vegf				0	0	20	chr17	-	Vegf	Q00731-5	AY263146	Vascular endothelial growth factor A precursor (VEGF-A) (Vascular permeability factor) (VPF).
Vegfa				0	0	20	chr17	-	Vegfa	Q00731-3	NM_001025257	vascular endothelial growth factor A isoform 3	Vegfa	Vascular endothelial growth factor A;VEGFA;ortholog	VASCULAR ENDOTHELIAL GROWTH FACTOR A (PTHR12025:SF5)	growth factor activity	immune system process;cell cycle;transmembrane receptor protein tyrosine kinase signaling pathway;MAPKKK cascade;cell-cell signaling;cell cycle;transmembrane receptor protein tyrosine kinase signaling pathway;MAPKKK cascade;cell-cell signaling;mesoderm de		growth factor	Angiogenesis->Vascular Endothelial Growth Factor;;VEGF signaling pathway->Vascular Endothelial Growth Factor;;;	Homo sapiens
Zfp191				0	0	20	chr18	-	Zfp191	Q91VN1	NM_021559	zinc finger protein 191	Zfp191	Zinc finger protein 24;Znf24;ortholog	ZINC FINGER PROTEIN 24 (PTHR23226:SF8)	transcription factor activity;transcription factor activity	regulation of transcription from RNA polymerase II promoter		KRAB box transcription factor;nucleic acid binding		Mus musculus
0610011F06Rik				0	0	20	chr17	+	0610011F06Rik	Q9DCS2	NM_026686	hypothetical protein LOC68347
2610020H08Rik				0	0	20	chr7	+	2610020H08Rik	Q7TSF9	NM_001004187	exonuclease NEF-sp isoform 1
2610207I05Rik				0	0	20	chr7	-	2610207I05Rik	NP_001026984	NM_001031814	PI-3-kinase-related kinase SMG-1
4632419I22Rik				0	0	20	chr11	+	4632419I22Rik		AK014588	Mus musculus 0 day neonate skin cDNA_ RIKEN full-length enriched library_ clone:4632419I22 product:unclassifiable_ full insert sequence.	4632419I22Rik	4632419I22Rik;4632419I22Rik;ortholog	4632419I22RIK PROTEIN (PTHR10424:SF17)	RNA-directed DNA polymerase activity;nucleotidyltransferase activity;nucleic acid binding			viral coat protein;nucleotidyltransferase;reverse transcriptase		Mus musculus
Carf	-20	-20	-20	0	20	0	chr1	+	Carf		AK044738	Mus musculus cDNA pooled tissues:(tissue_type=brain_dev_stage=8-12 days neonate_strain=BALB/c)_(tissue_type=testis_dev_stage=adult_ strain=C57BL/6J)_ clone:V01X013M01.	Carf	CDKN2A-interacting protein;CDKN2AIP;ortholog	SUBFAMILY NOT NAMED (PTHR16148:SF0)	DNA binding	transcription from RNA polymerase II promoter;mRNA transcription		DNA binding protein		Homo sapiens
Carf	-20	-20	-20	0	20	0	chr1	+	Carf		AK044738	Mus musculus cDNA pooled tissues:(tissue_type=brain_dev_stage=8-12 days neonate_strain=BALB/c)_(tissue_type=testis_dev_stage=adult_ strain=C57BL/6J)_ clone:V01X013M01.	Carf	Amyotrophic lateral sclerosis 2 chromosomal region candidate gene 8 protein homolog;Als2cr8;ortholog	SUBFAMILY NOT NAMED (PTHR14694:SF0)						Mus musculus
Carf	-20	-20	-20	0	20	0	chr1	+	Carf		AK044738	Mus musculus cDNA pooled tissues:(tissue_type=brain_dev_stage=8-12 days neonate_strain=BALB/c)_(tissue_type=testis_dev_stage=adult_ strain=C57BL/6J)_ clone:V01X013M01.	Carf	CDKN2A-interacting protein;Cdkn2aip;ortholog	SUBFAMILY NOT NAMED (PTHR16148:SF0)	DNA binding	transcription from RNA polymerase II promoter;mRNA transcription		DNA binding protein		Mus musculus
Ndufa4l2	-20	-20	0	0	20	0	chr10	+	Ndufa4l2	Q4FZG9	NM_001098789	NADH dehydrogenase (ubiquinone) 1 alpha	Ndufa4l2	NADH dehydrogenase [ubiquinone] 1 alpha subcomplex subunit 4-like 2;Ndufa4l2;ortholog	SUBFAMILY NOT NAMED (PTHR14256:SF0)	oxidoreductase activity	metabolic process		oxidoreductase		Mus musculus
Rwdd2b	0	-20	-20	0	20	0	chr16	-	Rwdd2b	Q99M03	NM_016924	RWD domain containing 2B	Rwdd2b	RWD domain-containing protein 2B;Rwdd2b;ortholog	SUBFAMILY NOT NAMED (PTHR15955:SF0)				phosphatase;phosphatase		Mus musculus
Wdr12	0	-20	-20	0	20	0	chr1	-	Wdr12	Q9JJA4	AB041608	WD repeat domain 12	Wdr12	WD repeat-containing protein 12;Wdr12;ortholog	WD40 REPEAT PROTEIN 12 (PTHR19855:SF11)						Mus musculus
Hmox2	0	0	-20	0	20	0	chr16	+	Hmox2	O70252	AK152936	heme oxygenase (decycling) 2	Hmox2	Heme oxygenase 2;Hmox2;ortholog	HEME OXYGENASE 2 (HO-2) (PTHR10720:SF2)	oxidoreductase activity	porphyrin metabolic process		oxygenase		Mus musculus
AK082325	0	20	0	0	20	0	chr15	+	AK082325		AK082325	Mus musculus 0 day neonate cerebellum cDNA_ RIKEN full-length enriched library_ clone:C230037L18 product:unclassifiable_ full insert sequence.
Actb				0	20	0	chr5	-	Actb	P60710	NM_007393	actin_ beta_ cytoplasmic	Actb	"Actin, cytoplasmic 1;Actb;ortholog"	SUBFAMILY NOT NAMED (PTHR11937:SF47)	structural constituent of cytoskeleton	intracellular protein transport;exocytosis;endocytosis;mitosis;cytokinesis;mitosis;cellular component morphogenesis;cellular component morphogenesis;cellular component morphogenesis	actin cytoskeleton	actin and actin related protein	Alzheimer disease-presenilin pathway->actin;;Nicotinic acetylcholine receptor signaling pathway->Actin;;Cytoskeletal regulation by Rho GTPase->Actin;;Wnt signaling pathway->NFAT Target Genes;;Cadherin signaling pathway->Filamentous F-actin;;Integrin signa	Mus musculus
AI467606				0	20	0	chr7	+	AI467606	Q8C708	NM_178901	hypothetical protein LOC101602
AI662250				0	20	0	chr17	-	AI662250		BC058424	Mus musculus 12 days embryo female mullerian duct includes surrounding region cDNA_ RIKEN full-length enriched library_ clone:6820448C21 product:hypothetical protein_ full insert sequence.
AK029591				0	20	0	chr1	-	AK029591		AK029591	Mus musculus adult male testis cDNA_ RIKEN full-length enriched library_ clone:4930406J12 product:unclassifiable_ full insert sequence.
AK044622				0	20	0	chr6	+	AK044622		AK044622	Mus musculus adult retina cDNA_ RIKEN full-length enriched library_ clone:A930027N24 product:hypothetical NAD(P)-binding Rossmann-fold domains structure containing protein_ full insert sequence.
AK046740				0	20	0	chr12	-	AK046740		AK046740	Mus musculus adult male cortex cDNA_ RIKEN full-length enriched library_ clone:B530045F04 product:weakly similar to HYPOTHETICAL PROTEIN KIAA1140 (FRAGMENT) [Homo sapiens]_ full insert sequence.
Ap4b1				0	20	0	chr3	+	Ap4b1	Q9D8S2	BC054092	adaptor-related protein complex AP-4_ beta 1	Ap4b1	AP-4 complex subunit beta-1;Ap4b1;ortholog	"ADAPTER-RELATED PROTEIN COMPLEX 4, BETA SUBUNIT (PTHR11134:SF4)"		intracellular protein transport;vesicle-mediated transport		membrane traffic protein		Mus musculus
Aplp1				0	20	0	chr7	-	Aplp1	NP_031493	NM_007467	amyloid precursor-like protein 1	Aplp1	C30;Aplp1;ortholog	APLP1 (PTHR23103:SF5)						Mus musculus
BC049715				0	20	0	chr6	+	BC049715	Q810N5	NM_178776	hypothetical protein LOC320135
BC057079				0	20	0	chr4	+	BC057079	NP_001074653	NM_001081184	hypothetical protein LOC230393
Cdc42ep4				0	20	0	chr11	-	Cdc42ep4	Q9JM96	AF165114	CDC42 effector protein (Rho GTPase binding) 4	Cdc42ep4	Cdc42 effector protein 4;Cdc42ep4;ortholog	CDC42 EFFECTOR PROTEIN 4 (PTHR15344:SF5)						Mus musculus
Cdc7				0	20	0	chr5	+	Cdc7	Q66JY4	AB018574	cell division cycle 7	Cdc7	Cell division cycle 7-related protein kinase;Cdc7;ortholog	CELL DIVISION CONTROL PROTEIN 7 (PTHR11909:SF7)	protein kinase activity	cell cycle;protein amino acid phosphorylation;cell cycle		non-receptor serine/threonine protein kinase;non-receptor serine/threonine protein kinase		Mus musculus
Cgrrf1				0	20	0	chr14	+	Cgrrf1	Q8BMJ7	BC037677	cell growth regulator with ring finger domain 1	Cgrrf1	Cell growth regulator with RING finger domain protein 1;Cgrrf1;ortholog	SUBFAMILY NOT NAMED (PTHR15379:SF0)						Mus musculus
Commd8				0	20	0	chr5	-	Commd8		AK013015	Mus musculus adult male tongue cDNA_ RIKEN full-length enriched library_ clone:2310010K22 product:DNA segment_ Chr 5_ Bucan 26 expressed_ full insert sequence.	Commd8	COMM domain-containing protein 8;Commd8;ortholog	SUBFAMILY NOT NAMED (PTHR16231:SF0)						Mus musculus
Cpsf4				0	20	0	chr5	+	Cpsf4	Q8BQZ5	NM_178576	cleavage and polyadenylation specific factor 4	Cpsf4	Cleavage and polyadenylation specificity factor subunit 4;Cpsf4;ortholog	CLEAVAGE AND POLYADENYLATION SPECIFICITY FACTOR (CLIPPER HOMOLOG) (PTHR23102:SF14)	endoribonuclease activity;nucleic acid binding	"nucleobase, nucleoside, nucleotide and nucleic acid metabolic process"		endoribonuclease;nuclease		Mus musculus
Cpsf4				0	20	0	chr5	+	Cpsf4	Q8BQZ5	NM_178576	cleavage and polyadenylation specific factor 4	Cpsf4	Cpsf4;Cpsf4;ortholog	CLEAVAGE AND POLYADENYLATION SPECIFICITY FACTOR (CLIPPER HOMOLOG) (PTHR23102:SF14)	endoribonuclease activity;nucleic acid binding	"nucleobase, nucleoside, nucleotide and nucleic acid metabolic process"		endoribonuclease;nuclease		Rattus norvegicus
Crat				0	20	0	chr2	-	Crat	Q3V1Y3	AK132179	carnitine acetyltransferase	Crat	Carnitine O-acetyltransferase;Crat;ortholog	CARNITINE O-ACYLTRANSFERASE (PTHR22589:SF15)	acetyltransferase activity	cellular amino acid metabolic process;fatty acid metabolic process		acetyltransferase;acyltransferase		Mus musculus
Cyb5r4				0	20	0	chr9	+	Cyb5r4	Q8BTI5	AK090159	cytochrome b5 reductase 4	Cyb5r4	Cytochrome b5 reductase 4;Cyb5r4;ortholog	FLAVOHEMOPROTEIN B5/B5R (PTHR19370:SF1)	oxidoreductase activity	respiratory electron transport chain;unsaturated fatty acid biosynthetic process;cholesterol metabolic process		reductase		Mus musculus
Ddhd2				0	20	0	chr8	-	Ddhd2	Q80Y98	BC118962	Ddhd2 protein (Fragment).	Ddhd2	Phospholipase DDHD2;Ddhd2;ortholog	KIAA0725 (PTHR15457:SF7)	phospholipase activity	intracellular protein transport;vesicle-mediated transport		membrane traffic protein;phospholipase		Mus musculus
Eea1				0	20	0	chr10	+	Eea1	Q8BL66	NM_001001932	early endosome antigen 1	Eea1	Early endosome antigen 1;Eea1;ortholog	SUBFAMILY NOT NAMED (PTHR23164:SF0)		intracellular protein transport;endocytosis		membrane trafficking regulatory protein		Mus musculus
ENSMUSG00000048936				0	20	0	chr19	-	ENSMUSG00000048936	Q05CL5	BC023491	Hypothetical protein (Fragment).	ENSMUSG00000048936	ENSMUSG00000048936;ENSMUSG00000048936;ortholog	SUBFAMILY NOT NAMED (PTHR31095:SF0)						Mus musculus
Fgd2				0	20	0	chr17	+	Fgd2	Q8BY35	NM_013710	FYVE_ RhoGEF and PH domain containing 2	Fgd2	"FYVE, RhoGEF and PH domain-containing protein 2;Fgd2;ortholog"	FACIOGENITAL DYSPLASIA PROTEIN 2 (PTHR12673:SF10)	protein binding;small GTPase regulator activity;guanyl-nucleotide exchange factor activity	mesoderm development;skeletal system development		guanyl-nucleotide exchange factor		Mus musculus
Gemin5				0	20	0	chr11	-	Gemin5	Q6KAS0	AK131137	MFLJ00137 protein (Fragment).	Gemin5	Gem-associated protein 5;Gemin5;ortholog	GEM-ASSOCIATED PROTEIN 5 (GEMIN5) (PTHR22850:SF3)		"nuclear mRNA splicing, via spliceosome;establishment or maintenance of chromatin architecture;establishment or maintenance of chromatin architecture"				Mus musculus
Gm606				0	20	0	chr16	-	Gm606	Q3TUK3	AK160719	hypothetical protein LOC239789	Gm606	Uncharacterized protein ENSP00000371466 homolog;Gm606;ortholog							Mus musculus
Golt1b				0	20	0	chr6	+	Golt1b	Q9CR60	NM_025872	golgi transport 1 homolog B	Golt1b	Vesicle transport protein GOT1B;Golt1b;ortholog	SUBFAMILY NOT NAMED (PTHR21493:SF9)						Mus musculus
Guk1				0	20	0	chr11	-	Guk1	Q64520	NM_008193	guanylate kinase 1	Guk1	Guanylate kinase;Guk1;ortholog	GUANYLATE KINASE (PTHR23117:SF1)	nucleotide kinase activity	purine base metabolic process		nucleotide kinase;nucleotide kinase	De novo purine biosynthesis->Guanylate kinase;;	Mus musculus
Hace1				0	20	0	chr10	+	Hace1	NP_766061	NM_172473	HECT domain and ankyrin repeat containing_ E3	Hace1	E3 ubiquitin-protein ligase HACE1;Hace1;ortholog	"HECT DOMAIN AND ANKYRIN REPEAT CONTAINING, E3 UBIQUITIN PROTEIN LIGASE 1 (PTHR11254:SF51)"	ubiquitin-protein ligase activity	proteolysis		ubiquitin-protein ligase		Mus musculus
Ndufa11				0	20	0	chr17	+	Ndufa11	Q6PBG2	BC053075	Ndufa11 protein.	Ndufa11	NADH dehydrogenase [ubiquinone] 1 alpha subcomplex subunit 11;Ndufa11;ortholog	SUBFAMILY NOT NAMED (PTHR21382:SF0)						Mus musculus
Nedd4l				0	20	0	chr18	+	Nedd4l	Q3TQK9	AK042621	neural precursor cell expressed_ developmentally	Nedd4l	E3 ubiquitin-protein ligase NEDD4-like;Nedd4l;ortholog	E3 UBIQUITIN-PROTEIN LIGASE NEDD-4 (PTHR11254:SF78)	ubiquitin-protein ligase activity	proteolysis		ubiquitin-protein ligase	Ubiquitin proteasome pathway->Ubiquitin protein ligase E3;;	Mus musculus
Obfc2b				0	20	0	chr10	-	Obfc2b	Q8R2Y9	NM_027257	oligonucleotide/oligosaccharide-binding fold	Obfc2b	Oligonucleotide/oligosaccharide-binding fold containing 2B;Obfc2b;ortholog	SUBFAMILY NOT NAMED (PTHR13356:SF0)	nucleic acid binding			nucleic acid binding		Mus musculus
Pigt				0	20	0	chr2	+	Pigt	Q8BXQ2	NM_133779	phosphatidylinositol glycan_ class T	Pigt	GPI transamidase component PIG-T;Pigt;ortholog	GPI TRANSAMIDASE COMPONENT PIG-T (PTHR12959:SF11)						Mus musculus
Pno1				0	20	0	chr11	-	Pno1	Q9CPS7	NM_025443	partner of NOB1	Pno1	RNA-binding protein PNO1;Pno1;ortholog	SUBFAMILY NOT NAMED (PTHR12826:SF4)						Mus musculus
Polr3a				0	20	0	chr14	-	Polr3a	NP_001074716	NM_001081247	polymerase (RNA) III (DNA directed) polypeptide	Polr3a	DNA-directed RNA polymerase III subunit RPC1;POLR3A;ortholog	DNA-DIRECTED RNA POLYMERASE III LARGEST SUBUNIT (PTHR19376:SF15)	DNA-directed RNA polymerase activity;nucleotidyltransferase activity;nucleic acid binding	tRNA metabolic process		nucleotidyltransferase;DNA-directed RNA polymerase		Homo sapiens
Polr3a				0	20	0	chr14	-	Polr3a	NP_001074716	NM_001081247	polymerase (RNA) III (DNA directed) polypeptide	Polr3a	Polr3a;Polr3a;ortholog	DNA-DIRECTED RNA POLYMERASE III LARGEST SUBUNIT (PTHR19376:SF15)	DNA-directed RNA polymerase activity;nucleotidyltransferase activity;nucleic acid binding	tRNA metabolic process		nucleotidyltransferase;DNA-directed RNA polymerase		Rattus norvegicus
Ppp2r4				0	20	0	chr2	+	Ppp2r4	NP_620087	NM_138748	protein phosphatase 2A_ regulatory subunit B (PR	Ppp2r4	Serine/threonine-protein phosphatase 2A regulatory subunit B';Ppp2r4;ortholog	SERINE/THREONINE-PROTEIN PHOSPHATASE 2A REGULATORY SUBUNIT B (PTHR10012:SF0)	protein binding;phosphatase activator activity;phosphatase regulator activity	protein modification process		phosphatase activator		Mus musculus
Ptcd1				0	20	0	chr5	-	Ptcd1	Q8C2E4	NM_133735	pentatricopeptide repeat domain 1	Ptcd1	Pentatricopeptide repeat-containing protein 1;Ptcd1;ortholog	SUBFAMILY NOT NAMED (PTHR24014:SF3)	transmembrane receptor protein kinase activity;transmembrane receptor protein serine/threonine kinase activity;transmembrane receptor protein kinase activity	protein amino acid phosphorylation		serine/threonine protein kinase receptor;serine/threonine protein kinase receptor;protein kinase		Mus musculus
Ptpmt1				0	20	0	chr2	-	Ptpmt1		AK168416	Mus musculus 18-day embryo whole body cDNA_ RIKEN full-length enriched library_ clone:1110001D10 product:hypothetical Tyrosine specific protein phosphatase and dual specificity protein phosphatase family containing protein_ full insert sequence.	Ptpmt1	Protein-tyrosine phosphatase mitochondrial 1;Ptpmt1;ortholog	PROTEIN-TYROSINE PHOSPHATASE MITOCHONDRIAL 1 (PTHR10159:SF5)	phosphoprotein phosphatase activity;phosphoprotein phosphatase activity;protein binding;kinase inhibitor activity;kinase regulator activity	JNK cascade;glycolysis;phospholipid metabolic process;protein amino acid phosphorylation;JNK cascade		protein phosphatase;protein phosphatase;kinase inhibitor		Mus musculus
Pwp2				0	20	0	chr10	-	Pwp2	Q8BU03	NM_029546	PWP2 periodic tryptophan protein homolog	Pwp2	Periodic tryptophan protein 2 homolog;Pwp2;ortholog	SUBFAMILY NOT NAMED (PTHR19858:SF0)		"mitosis;nucleobase, nucleoside, nucleotide and nucleic acid metabolic process;cytokinesis;mitosis"				Mus musculus
Rad23a				0	20	0	chr8	-	Rad23a	Q05DT7	BC003846	RAD23a homolog	Rad23a	UV excision repair protein RAD23 homolog A;Rad23a;ortholog	UV EXCISION REPAIR PROTEIN RAD23 HOMOLOG A (PTHR10621:SF1)	damaged DNA binding	DNA repair		damaged DNA-binding protein		Mus musculus
Rasl2-9				0	20	0	chr7	-	Rasl2-9	Q61820	NM_009028	RAS-like_ family 2_ locus 9	Rasl2-9	"GTP-binding nuclear protein Ran, testis-specific isoform;Rasl2-9;ortholog"	SUBFAMILY NOT NAMED (PTHR24071:SF0)	GTPase activity;protein binding	"intracellular protein transport;nuclear transport;cell cycle;intracellular signaling cascade;nucleobase, nucleoside, nucleotide and nucleic acid metabolic process;cell cycle;intracellular signaling cascade;RNA localization"		small GTPase		Mus musculus
Recql				0	20	0	chr6	-	Recql	Q3UUK0	AK138325	RecQ protein-like	Recql	ATP-dependent DNA helicase Q1;Recql;ortholog	DNA HELICASE RECQ1 (PTHR13710:SF12)	DNA helicase activity;nucleic acid binding	DNA repair;DNA recombination		DNA helicase;helicase		Mus musculus
Rgs12				0	20	0	chr5	+	Rgs12	Q8CGE9	NM_173402	regulator of G-protein signalling 12	Rgs12	Regulator of G-protein signaling 12;RGS12;ortholog	REGULATOR OF G-PROTEIN SIGNALING 12 (PTHR10845:SF18)	protein binding;small GTPase regulator activity	G-protein coupled receptor protein signaling pathway;G-protein coupled receptor protein signaling pathway;dorsal/ventral axis specification		G-protein modulator	Heterotrimeric G-protein signaling pathway-Gi alpha and Gs alpha mediated pathway->Regulator of G-protein signaling;;Heterotrimeric G-protein signaling pathway-Gq alpha and Go alpha mediated pathway->Regulator of G-protein signaling;;;	Homo sapiens
Rgs12				0	20	0	chr5	+	Rgs12	Q8CGE9	NM_173402	regulator of G-protein signalling 12	Rgs12	Regulator of G-protein signaling 12;Rgs12;ortholog	REGULATOR OF G-PROTEIN SIGNALING 12 (PTHR10845:SF18)	protein binding;small GTPase regulator activity	G-protein coupled receptor protein signaling pathway;G-protein coupled receptor protein signaling pathway;dorsal/ventral axis specification		G-protein modulator	Heterotrimeric G-protein signaling pathway-Gi alpha and Gs alpha mediated pathway->Regulator of G-protein signaling;;Heterotrimeric G-protein signaling pathway-Gq alpha and Go alpha mediated pathway->Regulator of G-protein signaling;;;	Rattus norvegicus
Rnf141				0	20	0	chr7	-	Rnf141	Q99MB7	NM_025999	ring finger protein 141	Rnf141	RING finger protein 141;Rnf141;ortholog	SUBFAMILY NOT NAMED (PTHR12109:SF2)						Mus musculus
Rpl21				0	20	0	chr5	+	Rpl21	Q9CQM8	NM_019647	ribosomal protein L21	Rpl21	60S ribosomal protein L21;Rpl21;ortholog	SUBFAMILY NOT NAMED (PTHR20981:SF0)	structural constituent of ribosome;nucleic acid binding	translation		ribosomal protein		Mus musculus
Rpl21				0	20	0	chr5	+	Rpl21	Q9CQM8	NM_019647	ribosomal protein L21	Rpl21	Rpl21;Rpl21;ortholog	SUBFAMILY NOT NAMED (PTHR20981:SF0)	structural constituent of ribosome;nucleic acid binding	translation		ribosomal protein		Rattus norvegicus
Rwdd3				0	20	0	chr3	-	Rwdd3	Q3UYX7	BC128287	RWD domain containing 3	Rwdd3	RWD domain-containing protein 3;Rwdd3;ortholog	SUBFAMILY NOT NAMED (PTHR15628:SF0)						Mus musculus
Sc4mol				0	20	0	chr8	-	Sc4mol	Q9CRA4	NM_025436	sterol-C4-methyl oxidase-like	Sc4mol	C-4 methylsterol oxidase;Sc4mol;ortholog	C-4 METHYL STEROL OXIDASE (PTHR11863:SF4)	oxidoreductase activity	cholesterol metabolic process		oxidase		Mus musculus
Scrn2				0	20	0	chr11	+	Scrn2	Q8VCA8	NM_146027	secernin 2	Scrn2	Secernin-2;Scrn2;ortholog	SECERNIN 2 (PTHR12994:SF8)		proteolysis				Mus musculus
Slc16a13				0	20	0	chr11	-	Slc16a13	Q8CE94	NM_172371	solute carrier family 16 (monocarboxylic acid	Slc16a13	Monocarboxylate transporter 13;Slc16a13;ortholog	MONOCARBOXYLATE TRANSPORTER 13 (PTHR11360:SF19)	transmembrane transporter activity	cation transport		transporter		Mus musculus
Srrm2				0	20	0	chr17	+	Srrm2	NP_780438	NM_175229	serine/arginine repetitive matrix 2	Srrm2	Serine/arginine repetitive matrix protein 2;Srrm2;ortholog	SUBFAMILY NOT NAMED (PTHR32093:SF0)						Mus musculus
Ssbp3				0	20	0	chr4	+	Ssbp3	Q9D032-2	NM_198438	single-stranded DNA-binding protein isoform b	Ssbp3	Single-stranded DNA-binding protein 3;Ssbp3;ortholog	SINGLE-STRANDED DNA-BINDING PROTEIN 3 (PTHR12610:SF5)	single-stranded DNA binding	transcription initiation from RNA polymerase II promoter;regulation of transcription from RNA polymerase II promoter		DNA binding protein		Mus musculus
Stx4a				0	20	0	chr7	+	Stx4a	P70452	BC005791	syntaxin 4A (placental)	Stx4a	Syntaxin-4;Stx4;ortholog	SYNTAXIN 4 (PTHR19957:SF32)	SNAP receptor activity	synaptic vesicle exocytosis;protein targeting;exocytosis;synaptic transmission;synaptic transmission	SNARE complex	SNARE protein	Muscarinic acetylcholine receptor 2 and 4 signaling pathway->N-ethylmaleimide-sensitive factor attachment protein receptor;;Nicotinic acetylcholine receptor signaling pathway->N-ethylmaleimide-sensitive factor attachment protein receptor;;;	Mus musculus
Tnfrh1				0	20	0	chr7	-	Tnfrh1		AK170037	Mus musculus domesticus mRNA for tumor necrosis factor receptor p60 homologue 1 (Tnfrh1 gene).
Tnfrsf23				0	20	0	chr7	-	Tnfrsf23	Q9ER63	NM_024290	tumor necrosis factor receptor superfamily_
Ube2a				0	20	0	chrX	+	Ube2a	Q9Z255	NM_019668	ubiquitin-conjugating enzyme E2A_ RAD6 homolog	Ube2a	Ubiquitin-conjugating enzyme E2 A;Ube2a;ortholog	UBIQUITIN-CONJUGATING ENZYME E2 A (PTHR24067:SF67)	ligase activity	mitosis;protein modification process;mitosis		ligase	Ubiquitin proteasome pathway->Ubiquitin-conjugating enzyme E2;;	Mus musculus
Wbp11				0	20	0	chr6	-	Wbp11	NP_068360	NM_021714	WW domain binding protein 11	Wbp11	WW domain-binding protein 11;Wbp11;ortholog	SUBFAMILY NOT NAMED (PTHR13361:SF3)						Mus musculus
Wdfy2				0	20	0	chr14	+	Wdfy2		AK045072	Mus musculus 9.5 days embryo parthenogenote cDNA_ RIKEN full-length enriched library_ clone:B130024L21 product:WD40-AND FYVE-DOMAIN CONTAINING PROTEIN 2 homolog [Homo sapiens]_ full insert sequence.	Wdfy2	WD repeat and FYVE domain-containing protein 2;Wdfy2;ortholog	WD REPEAT AND FYVE DOMAIN CONTAINING 2 (WDYFY2) (PTHR13856:SF7)						Mus musculus
wdp103				0	20	0	chr10	-	wdp103		BC117903	Mus musculus wdp103 mRNA for WD-repeat protein p103_ complete cds.
Wdr92				0	20	0	chr11	+	Wdr92	Q8BGF3	NM_178909	WD repeat domain 92	Wdr92	WD repeat-containing protein 92;Wdr92;ortholog	WD REPEAT-CONTAINING PROTEIN 92 (PTHR10971:SF2)		mitosis;mitosis;chromosome segregation				Mus musculus
Zbtb4				0	20	0	chr11	+	Zbtb4	Q5F293	AK147212	Zinc finger and BTB domain containing 4.	Zbtb4	Zinc finger and BTB domain-containing protein 4;ZBTB4;ortholog	SUBFAMILY NOT NAMED (PTHR24397:SF0)	transcription factor activity;transcription factor activity			KRAB box transcription factor		Homo sapiens
Zbtb45				0	20	0	chr7	-	Zbtb45	Q52KG4	AK154877	zinc finger and BTB domain containing 45	Zbtb45	Zinc finger and BTB domain-containing protein 45;ZBTB45;ortholog	ZINC FINGER AND BTB DOMAIN-CONTAINING PROTEIN 45 (PTHR11389:SF350)	transcription factor activity;transcription factor activity	regulation of transcription from RNA polymerase II promoter		zinc finger transcription factor;DNA binding protein		Homo sapiens
Zfp276				0	20	0	chr8	+	Zfp276	Q3V088	AK028939	Adult male testis cDNA_ RIKEN full-length enriched library_ clone:4932443F20 product:zinc finger protein (C2H2 type) 276_ full insert sequence.	Zfp276	Zinc finger protein 276;Znf276;ortholog	ZINC FINGER PROTEIN 276 (PTHR11389:SF340)	transcription factor activity;transcription factor activity	regulation of transcription from RNA polymerase II promoter		zinc finger transcription factor;DNA binding protein		Mus musculus
Zfyve16				0	20	0	chr13	-	Zfyve16	Q80U44	NM_173392	zinc finger_ FYVE domain containing 16	Zfyve16	Zinc finger FYVE domain-containing protein 16;Zfyve16;ortholog	ZINC FINGER FYVE DOMAIN CONTAINING PROTEIN 16 (PTHR22835:SF43)	protein binding;kinase activator activity;kinase regulator activity	intracellular protein transport;transmembrane receptor protein serine/threonine kinase signaling pathway;intracellular signaling cascade;transmembrane receptor protein serine/threonine kinase signaling pathway;intracellular signaling cascade;asymmetric pr		membrane traffic protein;kinase activator	TGF-beta signaling pathway->Smad anchor for receptor activation;;	Mus musculus
1300018I17Rik				0	20	0	chr8	-	1300018I17Rik		AK032561	Mus musculus adult male liver cDNA_ RIKEN full-length enriched library_ clone:1300018I17 product:similar to COILED-COIL PROTEIN [Homo sapiens]_ full insert sequence.
2410042D21Rik				0	20	0	chr2	+	2410042D21Rik	Q9CWJ3	NM_024254	hypothetical protein LOC72425
2510027J23Rik				0	20	0	chr3	-	2510027J23Rik	Q9CQN2	NM_025637	hypothetical protein LOC66568
4933403F05Rik				0	20	0	chr18	-	4933403F05Rik	Q8BGY7	NM_153794	hypothetical protein LOC108654
A930006D11Rik				0	20	0	chr11	-	A930006D11Rik	Q8C8X1	NM_177790	hypothetical protein LOC278304
Tsga14	-20	0	-20	0	20	20	chr6	-	Tsga14	Q99NF3	NM_031998	testis specific gene A14	Tsga14	Centrosomal protein of 41 kDa;Tsga14;ortholog	SUBFAMILY NOT NAMED (PTHR31455:SF0)						Mus musculus
Dhx8	0	0	0	0	20	20	chr11	+	Dhx8	NP_659080	NM_144831	DEAH (Asp-Glu-Ala-His) box polypeptide 8	Dhx8	ATP-dependent RNA helicase DHX8;Dhx8;ortholog	SUBFAMILY NOT NAMED (PTHR18934:SF68)	RNA helicase activity;nucleic acid binding	"nuclear mRNA splicing, via spliceosome"		RNA helicase;helicase		Mus musculus
2010305C02Rik	20	20	0	0	20	20	chr11	+	2010305C02Rik	Q8VC26	NM_027249	hypothetical protein LOC380712
Lsm5				0	20	20	chr6	-	Lsm5	P62322	NM_025520	LSM5 homolog_ U6 small nuclear RNA associated	Lsm5	U6 snRNA-associated Sm-like protein LSm5;Lsm5;ortholog	SUBFAMILY NOT NAMED (PTHR20971:SF0)	"RNA splicing factor activity, transesterification mechanism;mRNA binding"	"nuclear mRNA splicing, via spliceosome"		mRNA splicing factor		Mus musculus
Mbtps2				0	20	20	chrX	-	Mbtps2	Q8CHX6	NM_172307	membrane-bound transcription factor peptidase_	Mbtps2	Membrane-bound transcription factor site-2 protease;Mbtps2;ortholog	SUBFAMILY NOT NAMED (PTHR13325:SF0)	metallopeptidase activity	proteolysis		metalloprotease;metalloprotease		Mus musculus
A630042L21Rik	-20	-20	-20	20	0	0	chr18	-	A630042L21Rik	NP_840061	NM_178277	hypothetical protein LOC106894 isoform 1
Mrps6	0	0	-20	20	0	0	chr16	+	Mrps6	P58064	NM_080456	mitochondrial ribosomal protein S6	Mrps6	"28S ribosomal protein S6, mitochondrial;Mrps6;ortholog"	SUBFAMILY NOT NAMED (PTHR21011:SF0)	structural constituent of ribosome;nucleic acid binding	translation		ribosomal protein		Mus musculus
Slc5a3	0	0	-20	20	0	0	chr16	+	Slc5a3	NP_059087	NM_017391	solute carrier family 5 (inositol transporters)_	Slc5a3	Sodium/myo-inositol cotransporter;Slc5a3;ortholog	SODIUM/MYO-INOSITOL COTRANSPORTER (PTHR11819:SF9)	carbohydrate transmembrane transporter activity;cation transmembrane transporter activity	transport;carbohydrate metabolic process		carbohydrate transporter;cation transporter		Mus musculus
Acbd3	0	0	0	20	0	0	chr1	+	Acbd3	Q8BMP6	NM_133225	acyl-Coenzyme A binding domain containing 3	Acbd3	Golgi resident protein GCP60;Acbd3;ortholog	SUBFAMILY NOT NAMED (PTHR22973:SF6)						Mus musculus
AK057615	0	0	0	20	0	0	chr9	+	AK057615		AK057615	Mus musculus adult male cerebellum cDNA_ RIKEN full-length enriched library_ clone:1500005N04 product:SIMILAR TO MAMMALIAN INOSITOL HEXAKISPHOSPHATE KINASE 2 homolog [Homo sapiens]_ full insert sequence.
Ihpk2	0	0	0	20	0	0	chr9	+	Ihpk2	Q80V72	AK050593	inositol hexaphosphate kinase 2	Ihpk2	Inositol hexakisphosphate kinase 2;Ihpk2;ortholog	INOSITOL HEXAKISPHOSPHATE KINASE 2 (PTHR12400:SF32)	kinase activity			kinase;kinase		Mus musculus
Ube2d3	0	0	0	20	0	0	chr3	+	Ube2d3	P61079	AK009936	ubiquitin-conjugating enzyme E2D 3 (UBC4/5	Ube2d3	Ubiquitin-conjugating enzyme E2 D3;Ube2d3;ortholog	SUBFAMILY NOT NAMED (PTHR24068:SF0)	ligase activity	protein modification process		ligase	Ubiquitin proteasome pathway->Ubiquitin-conjugating enzyme E2;;	Mus musculus
Cyb5d2	0	0	20	20	0	0	chr11	-	Cyb5d2	NP_001020097	NM_001024926	cytochrome b5 domain containing 2	Cyb5d2	Cytochrome b5 domain-containing protein 2;Cyb5d2;ortholog	CYTOCHROME B5 DOMAIN-CONTAINING PROTEIN 2 (PTHR10281:SF4)	receptor activity	signal transduction;signal transduction		receptor		Mus musculus
Ece1	0	0	20	20	0	0	chr4	+	Ece1	Q4PZA2-3	NM_199307	endothelin converting enzyme 1	Ece1	Endothelin-converting enzyme 1;Ece1;ortholog	ENDOTHELIN-CONVERTING ENZYME 1 (PTHR11733:SF29)	metallopeptidase activity	blood circulation;cell surface receptor linked signal transduction;proteolysis;cell surface receptor linked signal transduction;regulation of vasoconstriction		metalloprotease;metalloprotease	"Endothelin signaling pathway->Endothelin-coverting enzyme 1, 2, and 3;;"	Mus musculus
Fmnl1	0	0	20	20	0	0	chr11	+	Fmnl1	Q9JL26	NM_001077698	formin-like 1 isoform 2	Fmnl1	Formin-like protein 1;Fmnl1;ortholog	FORMIN-LIKE 1 (PTHR23213:SF27)	structural constituent of cytoskeleton;actin binding	cell motion	actin cytoskeleton	non-motor actin binding protein		Mus musculus
RP23-327G1.2	0	0	20	20	0	0	chr11	-	RP23-327G1.2	Q5SSH8	BC086682	Novel protein.
Zzef1	0	0	20	20	0	0	chr11	+	Zzef1	Q5SSH7	NM_001045536	zinc finger_ ZZ-type with EF hand domain 1	Zzef1	Zinc finger ZZ-type and EF-hand domain-containing protein 1;Zzef1;ortholog	SUBFAMILY NOT NAMED (PTHR22772:SF0)	transcription factor activity;transcription factor activity			zinc finger transcription factor		Mus musculus
2310014G06Rik	0	0	20	20	0	0	chr14	-	2310014G06Rik	Q8BWX0	NM_001082975	hypothetical protein LOC654795
Casp8	0	20	0	20	0	0	chr1	+	Casp8	O89110	NM_009812	caspase 8	Casp8	Caspase-8 subunit p10;Casp8;ortholog	CASPASE-8 (PTHR10454:SF26)	cysteine-type peptidase activity	apoptosis;proteolysis		cysteine protease;cysteine protease	FAS signaling pathway->Pro-Caspase8;;Huntington disease->Pro-caspase 8;;Apoptosis signaling pathway->Caspase 8;;Huntington disease->Caspase 8;;FAS signaling pathway->Caspase 8;;;;;;	Mus musculus
Epb4.1	0	20	0	20	0	0	chr4	-	Epb4.1	Q5DTQ8	BC068138	erythrocyte protein band 4.1
Stmn1	0	20	0	20	0	0	chr4	+	Stmn1	P54227	NM_019641	stathmin 1	Stmn1	Stathmin;Stmn1;ortholog	STATHMIN (PTHR10104:SF5)		intracellular signaling cascade;intracellular signaling cascade;ectoderm development;nervous system development			Cytoskeletal regulation by Rho GTPase->Stathmin;;	Mus musculus
unknown	0	20	0	20	0	0	chr10	+	unknown		Z78154	M.musculus partial cochlear mRNA (clone 367G6).
Cdk4	0	20	20	20	0	0	chr10	+	Cdk4	P30285	NM_009870	cyclin-dependent kinase 4	Cdk4	Cell division protein kinase 4;Cdk4;ortholog	CELL DIVISION PROTEIN KINASE 4 (PTHR24056:SF129)	protein kinase activity	mitosis;protein amino acid phosphorylation;mitosis		non-receptor serine/threonine protein kinase;non-receptor serine/threonine protein kinase		Mus musculus
Pds5b	0	20	20	20	0	0	chr5	+	Pds5b	Q4VA53	NM_175310	PDS5_ regulator of cohesion maintenance_ homolog	Pds5b	Sister chromatid cohesion protein PDS5 homolog B;Pds5b;ortholog	SUBFAMILY NOT NAMED (PTHR12663:SF0)	nucleic acid binding;chromatin binding	mitosis;meiosis;mitosis;meiosis		chromatin/chromatin-binding protein		Mus musculus
Alg8	20	20	0	20	0	0	chr7	+	Alg8	Q6P8H8	NM_199035	alpha-1_3-glucosyltransferase ALG8	Alg8	"Probable dolichyl pyrophosphate Glc1Man9GlcNAc2 alpha-1,3-glucosyltransferase;Alg8;ortholog"	SUBFAMILY NOT NAMED (PTHR12413:SF0)	"transferase activity, transferring glycosyl groups"	protein amino acid glycosylation		glycosyltransferase		Mus musculus
Actg1				20	0	0	chr11	-	Actg1	P63260	NM_009609	actin_ gamma_ cytoplasmic 1	Actg1	"Actin, cytoplasmic 2;Actg1;ortholog"	SUBFAMILY NOT NAMED (PTHR11937:SF47)	structural constituent of cytoskeleton	intracellular protein transport;exocytosis;endocytosis;mitosis;cytokinesis;mitosis;cellular component morphogenesis;cellular component morphogenesis;cellular component morphogenesis	actin cytoskeleton	actin and actin related protein	Alzheimer disease-presenilin pathway->actin;;Nicotinic acetylcholine receptor signaling pathway->Actin;;Cytoskeletal regulation by Rho GTPase->Actin;;Wnt signaling pathway->NFAT Target Genes;;Cadherin signaling pathway->Filamentous F-actin;;Integrin signa	Mus musculus
AK005967				20	0	0	chr11	+	AK005967		AK005967	Mus musculus adult male kidney cDNA_ RIKEN full-length enriched library_ clone:0610009L18 product:hypothetical protein_ full insert sequence.
AK015999				20	0	0	chr3	-	AK015999		AK015999	Mus musculus adult male testis cDNA_ RIKEN full-length enriched library_ clone:4930539J05 product:unclassifiable_ full insert sequence.
AK037770				20	0	0	chr7	-	AK037770	Q8CAU6	AK037770	16 days neonate thymus cDNA_ RIKEN full-length enriched library_ clone:A130048K13 product:hypothetical protein_ full insert sequence.
AK138451				20	0	0	chr2	+	AK138451		AK138451	Mus musculus adult male spinal cord cDNA_ RIKEN full-length enriched library_ clone:A330007P19 product:unclassifiable_ full insert sequence.
Alg2				20	0	0	chr4	-	Alg2	NP_064382	NM_019998	alpha-1_3-mannosyltransferase ALG2	Alg2	"Alpha-1,3-mannosyltransferase ALG2;Alg2;ortholog"	"ALPHA-1,3-MANNOSYLTRANSFERASE (PTHR12526:SF22)"	"transferase activity, transferring glycosyl groups"	polysaccharide metabolic process		glycosyltransferase		Mus musculus
Alg2				20	0	0	chr4	-	Alg2	NP_064382	NM_019998	alpha-1_3-mannosyltransferase ALG2	Alg2	Programmed cell death protein 6;Pdcd6;ortholog	PROGRAMMED CELL DEATH PROTEIN 6 (PTHR10183:SF20)	cysteine-type peptidase activity;calcium ion binding;calmodulin binding;calcium-dependent phospholipid binding	induction of apoptosis;induction of apoptosis;proteolysis;induction of apoptosis		cysteine protease;cysteine protease;annexin;calmodulin		Mus musculus
BC003267				20	0	0	chr8	+	BC003267	Q99LG7	NM_145591	hypothetical protein LOC233987
BC008155				20	0	0	chr17	-	BC008155	NP_663385	AK132031	hypothetical protein LOC214917
C130050O18Rik				20	0	0	chr5	+	C130050O18Rik	Q497Y9	BC100320	hypothetical protein LOC319772
Camta2				20	0	0	chr11	-	Camta2	Q80Y50-2	AK150186	calmodulin binding transcription activator 2	Camta2	Calmodulin-binding transcription activator 2;Camta2;ortholog	SUBFAMILY NOT NAMED (PTHR23335:SF0)	transcription factor activity;transcription factor activity	calcium-mediated signaling;mRNA transcription;transcription from RNA polymerase II promoter;calcium-mediated signaling		transcription factor		Mus musculus
Clns1a				20	0	0	chr7	+	Clns1a	Q923F1	NM_023671	chloride channel_ nucleotide-sensitive_ 1A	Clns1a	Methylosome subunit pICln;Clns1a;ortholog	SUBFAMILY NOT NAMED (PTHR21399:SF0)	transmembrane transporter activity	anion transport		transporter		Mus musculus
Ddx46				20	0	0	chr13	+	Ddx46	NP_666087	NM_145975	DEAD box polypeptide 46	Ddx46	Probable ATP-dependent RNA helicase DDX46;Ddx46;ortholog	SUBFAMILY NOT NAMED (PTHR24031:SF25)	RNA helicase activity;nucleic acid binding	"nucleobase, nucleoside, nucleotide and nucleic acid metabolic process"		RNA helicase;helicase		Mus musculus
Dlg1				20	0	0	chr16	+	Dlg1	Q811D0	BC047142	discs large homolog 1	Dlg1	Disks large homolog 1;Dlg1;ortholog	"PRESYNAPTIC PROTEIN SAP97 (SYNAPSE-ASSOCIATED PROTEIN 97) (SAP-97) (DISCS, LARGE HOMOLOG 1) (PTHR23119:SF5)"		neurological system process;cell surface receptor linked signal transduction;nerve-nerve synaptic transmission;cell surface receptor linked signal transduction;nerve-nerve synaptic transmission;asymmetric protein localization		transmembrane receptor regulatory/adaptor protein		Mus musculus
Dnajc4				20	0	0	chr19	-	Dnajc4	Q6GTN1	AK008507	heat shock 40kD protein 2	Dnajc4	DnaJ homolog subfamily C member 4;Dnajc4;ortholog	DNAJ HOMOLOG SUBFAMILY C MEMBER 4 (PTHR24078:SF22)		cell cycle;protein folding;cell cycle		chaperone		Mus musculus
DQ561682				20	0	0	chr17	+	DQ561682		DQ561682	DQ561682
DQ717915				20	0	0	chr17	+	DQ717915		DQ717915	DQ717915
Exoc8				20	0	0	chr8	-	Exoc8	Q6PGF7	NM_198103	exocyst complex component 8	Exoc8	Exocyst complex component 8;Exoc8;ortholog	SUBFAMILY NOT NAMED (PTHR21426:SF10)						Mus musculus
Fars2				20	0	0	chr13	+	Fars2	NP_001034278	NM_001039189	phenylalanine-tRNA synthetase 2 (mitochondrial)	Fars2	"Phenylalanyl-tRNA synthetase, mitochondrial;Fars2;ortholog"	SUBFAMILY NOT NAMED (PTHR11538:SF16)	aminoacyl-tRNA ligase activity	tRNA aminoacylation for protein translation		aminoacyl-tRNA synthetase		Mus musculus
Grk6				20	0	0	chr13	+	Grk6	Q3UK88	AK146119	G protein-coupled receptor kinase 6 isoform b	Grk6	G protein-coupled receptor kinase 6;Grk6;ortholog	G PROTEIN-COUPLED RECEPTOR KINASE 6 (PTHR24355:SF15)	protein kinase activity	sensory perception;G-protein coupled receptor protein signaling pathway;protein amino acid phosphorylation;G-protein coupled receptor protein signaling pathway		non-receptor serine/threonine protein kinase;non-receptor serine/threonine protein kinase	Heterotrimeric G-protein signaling pathway-Gi alpha and Gs alpha mediated pathway->G protein receptor kinase;;Inflammation mediated by chemokine and cytokine signaling pathway->G-protein receptor kinase;;Angiotensin II-stimulated signaling through G prote	Mus musculus
Lyrm4				20	0	0	chr13	-	Lyrm4	Q8K215	NM_201358	cDNA sequence BC034664	Lyrm4	LYR motif-containing protein 4;Lyrm4;ortholog	SUBFAMILY NOT NAMED (PTHR13166:SF0)						Mus musculus
Malt1				20	0	0	chr18	+	Malt1	Q2TBA3	BC110487	mucosa associated lymphoid tissue lymphoma	Malt1	Mucosa-associated lymphoid tissue lymphoma translocation protein 1 homolog;Malt1;ortholog	MUCOSA ASSOCIATED LYMPHOID TISSUE LYMPHOMA TRANSLOCATION PROTEIN 1 (PTHR22576:SF2)	hydrolase activity	immune system process;negative regulation of apoptosis;proteolysis		hydrolase		Mus musculus
Map2k1				20	0	0	chr9	-	Map2k1	P31938	NM_008927	mitogen activated protein kinase kinase 1	Map2k1	Dual specificity mitogen-activated protein kinase kinase 1;Map2k1;ortholog	DUAL SPECIFICITY MITOGEN-ACTIVATED PROTEIN KINASE KINASE 1 (PTHR24360:SF36)	protein kinase activity	phosphate metabolic process;protein amino acid phosphorylation		protein kinase;protein kinase	Insulin/IGF pathway-mitogen activated protein kinase kinase/MAP kinase cascade->Mitogen-activated protein kinase kinase;;Toll receptor signaling pathway->mitogen-activated protein kinase kinase 1;;Ras Pathway->Mitogen activated protein kinase kinase;;EGF	Mus musculus
mKIAA0590				20	0	0	chr17	+	mKIAA0590	Q6RUU2	AK172033	Hypothetical protein (Fragment).
Nlk				20	0	0	chr11	-	Nlk	NP_032728	NM_008702	nemo like kinase	Nlk	Glucose-6-phosphate isomerase;GPI;ortholog	SUBFAMILY NOT NAMED (PTHR11469:SF0)	isomerase activity	gluconeogenesis;glycolysis		isomerase	Pentose phosphate pathway->Glucose-P-Isomerase;;Glycolysis->Phosphoglucose isomerase;;;	Homo sapiens
Nlk				20	0	0	chr11	-	Nlk	NP_032728	NM_008702	nemo like kinase	Nlk	Serine/threonine kinase NLK;Nlk;ortholog	SERINE/THREONINE KINASE NLK (PTHR24055:SF8)	protein kinase activity	MAPKKK cascade;protein amino acid phosphorylation;MAPKKK cascade		non-receptor serine/threonine protein kinase;non-receptor serine/threonine protein kinase	Wnt signaling pathway->Nemo-like Kinase;;	Mus musculus
Pcyox1				20	0	0	chr6	-	Pcyox1	Q9CQF9	NM_025823	prenylcysteine oxidase 1	Pcyox1	Prenylcysteine oxidase;Pcyox1;ortholog	SUBFAMILY NOT NAMED (PTHR15944:SF0)						Mus musculus
Pfkfb2				20	0	0	chr1	-	Pfkfb2		AK016729	Mus musculus adult male testis cDNA_ RIKEN full-length enriched library_ clone:4933407L07 product:6-phosphofructo-2-kinase/ fructose-2_6-biphosphatase 2_ full insert sequence.	Pfkfb2	"Fructose-2,6-bisphosphatase;Pfkfb2;ortholog"	"6-PHOSPHOFRUCTO-2-KINASE/FRUCTOSE-2,6-BISPHOSPHATASE 2 (PTHR10606:SF13)"	carbohydrate phosphatase activity;carbohydrate phosphatase activity	glycolysis		carbohydrate phosphatase;carbohydrate phosphatase		Mus musculus
Rgl2				20	0	0	chr17	+	Rgl2	Q61193	NM_009059	ral guanine nucleotide dissociation	Rgl2	Ral guanine nucleotide dissociation stimulator-like 2;RGL2;ortholog	"RAL GUANINE NUCLEOTIDE DISSOCIATION STIMULATOR LIKE 2, RGL2 (PTHR23113:SF32)"	protein binding;small GTPase regulator activity;guanyl-nucleotide exchange factor activity	G-protein coupled receptor protein signaling pathway;transmembrane receptor protein tyrosine kinase signaling pathway;transmembrane receptor protein tyrosine kinase signaling pathway;G-protein coupled receptor protein signaling pathway		guanyl-nucleotide exchange factor	Ras Pathway->Ral guanine nucleotide dissociation stimulator;;	Homo sapiens
Rgl2				20	0	0	chr17	+	Rgl2	Q61193	NM_009059	ral guanine nucleotide dissociation	Rgl2	Ral guanine nucleotide dissociation stimulator-like 2;RGL2;ortholog	No Panther Hit						Homo sapiens
Rgl2				20	0	0	chr17	+	Rgl2	Q61193	NM_009059	ral guanine nucleotide dissociation	Rgl2	Ral guanine nucleotide dissociation stimulator-like 2;Rgl2;ortholog	"RAL GUANINE NUCLEOTIDE DISSOCIATION STIMULATOR LIKE 2, RGL2 (PTHR23113:SF32)"	protein binding;small GTPase regulator activity;guanyl-nucleotide exchange factor activity	G-protein coupled receptor protein signaling pathway;transmembrane receptor protein tyrosine kinase signaling pathway;transmembrane receptor protein tyrosine kinase signaling pathway;G-protein coupled receptor protein signaling pathway		guanyl-nucleotide exchange factor	Ras Pathway->Ral guanine nucleotide dissociation stimulator;;	Mus musculus
Rpl22				20	0	0	chr4	+	Rpl22	P67984	NM_009079	ribosomal protein L22	Rpl22	60S ribosomal protein L22;Rpl22;ortholog	60S RIBOSOMAL PROTEIN L22 (PTHR10064:SF0)	structural constituent of ribosome;nucleic acid binding	translation		ribosomal protein		Mus musculus
Rrm2b				20	0	0	chr15	-	Rrm2b	Q6PEE3	NM_199476	ribonucleotide reductase M2 B (TP53 inducible)	Rrm2b	Ribonucleoside-diphosphate reductase subunit M2 B;Rrm2b;ortholog	SUBFAMILY NOT NAMED (PTHR23409:SF6)	oxidoreductase activity	purine base metabolic process;pyrimidine base metabolic process		reductase	De novo purine biosynthesis->ADP reductase;;De novo pyrimidine deoxyribonucleotide biosynthesis->UDP reductase;;p53 pathway->p53-inducible ribonucleotide reductase small subunit 2-like;;De novo purine biosynthesis->GDP reductase;;De novo pyrimidine deoxyr	Mus musculus
Sec61b				20	0	0	chr4	+	Sec61b	Q9CQS8	NM_024171	Sec61 beta subunit	Sec61b	Protein transport protein Sec61 subunit beta;Sec61b;ortholog	SUBFAMILY NOT NAMED (PTHR13509:SF0)	DNA ligase activity;nucleic acid binding	protein targeting;vesicle-mediated transport;protein metabolic process		DNA ligase;DNA ligase		Mus musculus
Slc25a12				20	0	0	chr2	-	Slc25a12	Q8BH59	NM_172436	solute carrier family 25 (mitochondrial carrier_	Slc25a12	Calcium-binding mitochondrial carrier protein Aralar1;Slc25a12;ortholog	ADENINE NUCLEOTIDE TRANSLOCASE (PTHR24089:SF13)	calcium ion binding;calmodulin binding	transport	mitochondrial inner membrane;organelle	mitochondrial carrier protein;transfer/carrier protein;calmodulin		Mus musculus
Slc39a13				20	0	0	chr2	-	Slc39a13	Q9D1R4	BC020106	18-day embryo whole body cDNA_ RIKEN full-length enriched library_ clone:1100001L14 product:hypothetical ZIP Zinc transporter containing protein_ full insert sequence.	Slc39a13	Zinc transporter ZIP13;Slc39a13;ortholog	"SOLUTE CARRIER FAMILY 39 (ZINC TRANSPORTER), MEMBER 13 (PTHR16950:SF6)"	cation transmembrane transporter activity			cation transporter		Mus musculus
Tbc1d10a				20	0	0	chr11	+	Tbc1d10a	P58802	NM_134023	TBC1 domain family_ member 10a	Tbc1d10a	TBC1 domain family member 10A;Tbc1d10a;ortholog	"TBC1 DOMAIN FAMILY, MEMBER 10 (PTHR22957:SF49)"	protein binding;small GTPase regulator activity			G-protein modulator		Mus musculus
Tcfeb				20	0	0	chr17	+	Tcfeb	Q9R210	AK154971	transcription factor EB	Tcfeb	Transcription factor EB;Tfeb;ortholog	TRANSCRIPTION FACTOR EB (PTHR10014:SF9)	transcription factor activity;transcription factor activity	regulation of transcription from RNA polymerase II promoter		basic helix-loop-helix transcription factor;nucleic acid binding		Mus musculus
Tfb2m				20	0	0	chr1	-	Tfb2m	Q3TL26	NM_008249	transcription factor B2_ mitochondrial	Tfb2m	"Dimethyladenosine transferase 2, mitochondrial;Tfb2m;ortholog"	SUBFAMILY NOT NAMED (PTHR11727:SF7)	RNA methyltransferase activity;nucleic acid binding	rRNA metabolic process		RNA methyltransferase;RNA binding protein		Mus musculus
Tns1				20	0	0	chr1	-	Tns1	Q7TSV1	BC052740	Tns1 protein (Fragment).	Tns1	Tns1;Tns1;ortholog	SUBFAMILY NOT NAMED (PTHR12583:SF9)	structural constituent of cytoskeleton;actin binding	signal transduction;cell motion;signal transduction;mesoderm development	actin cytoskeleton	non-motor actin binding protein		Mus musculus
Upk1b				20	0	0	chr16	-	Upk1b	NP_849255	NM_178924	uroplakin 1B	Upk1b	Uroplakin-1b;Upk1b;ortholog	UROPLAKIN 1B (PTHR19282:SF24)						Mus musculus
Vav2				20	0	0	chr2	-	Vav2		BC053060	Mus musculus vav 2 oncogene_ mRNA (cDNA clone MGC:62363 IMAGE:5704852)_ complete cds.	Vav2	Guanine nucleotide exchange factor VAV2;Vav2;ortholog	VAV PROTEIN (PTHR22826:SF53)	protein binding;small GTPase regulator activity;guanyl-nucleotide exchange factor activity	B cell mediated immunity;neurological system process;G-protein coupled receptor protein signaling pathway;JNK cascade;calcium-mediated signaling;JNK cascade;calcium-mediated signaling;G-protein coupled receptor protein signaling pathway;cellular defense r		guanyl-nucleotide exchange factor	B cell activation->vav;;Inflammation mediated by chemokine and cytokine signaling pathway->Guanine nucleotide exchange factor;;PDGF signaling pathway->Vav;;T cell activation->vav;;;;;	Mus musculus
Vps26b				20	0	0	chr9	-	Vps26b	Q8C0E2	NM_178027	vacuolar protein sorting 26 homolog B	Vps26b	Vacuolar protein sorting-associated protein 26B;Vps26b;ortholog	"VACUOLAR PROTEIN SORTING 26, VPS26 (PTHR12233:SF1)"		intracellular protein transport		membrane traffic protein		Mus musculus
Xylt2				20	0	0	chr11	-	Xylt2	Q9EPL0	AJ291751	Xylosyltransferase 2 (EC 2.4.2.26) (Xylosyltransferase II) (Peptide O- xylosyltransferase 2).	Xylt2	Xylosyltransferase 2;Xylt2;ortholog	XYLOSYLTRANSFERASE (PTHR19297:SF1)	"transferase activity, transferring glycosyl groups"	protein amino acid glycosylation		glycosyltransferase		Mus musculus
5730455P16Rik				20	0	0	chr11	-	5730455P16Rik	Q9CYI0	NM_027472	hypothetical protein LOC70591
7420416P09Rik				20	0	0	chr12	+	7420416P09Rik	Q3SYK4	NM_001033776	hypothetical protein LOC432677
9630058J23Rik				20	0	0	chr1	+	9630058J23Rik	Q8CBC4	NM_146105	hypothetical protein LOC226744
Sephs2	0	-20	-20	20	0	20	chr7	-	Sephs2		NM_009266	selenophosphate synthetase 2	Sephs2	"Selenide, water dikinase 2;Sephs2;ortholog"	"SELENIDE, WATER DIKINASE 2 (PTHR10256:SF1)"	transferase activity	cellular amino acid biosynthetic process		transferase		Mus musculus
Dctn2	0	-20	0	20	0	20	chr10	+	Dctn2	Q99KJ8	NM_027151	dynactin 2	Dctn2	Dynactin subunit 2;Dctn2;ortholog	SUBFAMILY NOT NAMED (PTHR15346:SF0)	microtubule motor activity;structural constituent of cytoskeleton	neurological system process;intracellular protein transport;vesicle-mediated transport;mitosis;synaptic transmission;mitosis;chromosome segregation;synaptic transmission;cellular component morphogenesis;cellular component morphogenesis;cellular component	microtubule	microtubule binding motor protein		Mus musculus
Dync1i2				20	0	20	chr2	+	Dync1i2	O88487	AK164437	dynein cytoplasmic 1 intermediate chain 2	Dync1i2	Cytoplasmic dynein 1 intermediate chain 2;DYNC1I2;ortholog	"DYNEIN INTERMEDIATE CHAIN DHIC 1,2 (PTHR12442:SF22)"	structural constituent of cytoskeleton	"intracellular protein transport;vesicle-mediated transport;cell cycle;nucleobase, nucleoside, nucleotide and nucleic acid metabolic process;cell cycle;cellular component morphogenesis;cellular component morphogenesis;cellular component morphogenesis;RNA	microtubule	microtubule family cytoskeletal protein	Huntington disease->Dynein complex;;	Homo sapiens
mKIAA1739				20	0	20	chr1	-	mKIAA1739		AK216617	Mus musculus B16 F10Y cells cDNA_ RIKEN full-length enriched library_ clone:G370082P17 product:sema domain_ immunoglobulin domain (Ig)_ transmembrane domain (TM) and short cytoplasmic domain_ (semaphorin) 4C_ full insert sequence.
Sema4c				20	0	20	chr1	-	Sema4c	Q64151	AK148298	Semaphorin-4C precursor (Semaphorin I) (Sema I) (Semaphorin C-like 1) (M-Sema F).	Sema4c	Semaphorin-4C;Sema4c;ortholog	SEMAPHORIN 4C (PTHR11036:SF16)	receptor binding	cell surface receptor linked signal transduction;cell-cell adhesion;cell surface receptor linked signal transduction;cell-cell adhesion;ectoderm development;nervous system development		membrane-bound signaling molecule		Mus musculus
D530005L17Rik	-20	-20	-20	20	20	0	chr4	+	D530005L17Rik	NP_780484	NM_175275	hypothetical protein LOC338349 isoform 1
BC021614				20	20	0	chr19	-	BC021614	Q8VC73	BC034269	hypothetical protein LOC225884
Ndufa9				20	20	0	chr6	-	Ndufa9	Q9DC69	NM_025358	NADH dehydrogenase (ubiquinone) 1 alpha	Ndufa9	"NADH dehydrogenase [ubiquinone] 1 alpha subcomplex subunit 9, mitochondrial;Ndufa9;ortholog"	NADH-UBIQUINONE OXIDOREDUCTASE 39 KDA SUBUNIT (PTHR12126:SF1)	oxidoreductase activity	oxidative phosphorylation;respiratory electron transport chain		dehydrogenase;reductase		Mus musculus
Ndufv2				20	20	0	chr17	-	Ndufv2	Q3U9L9	AK151729	Bone marrow macrophage cDNA_ RIKEN full-length enriched library_ clone:I830035L02 product:NADH dehydrogenase (ubiquinone) flavoprotein 2_ full insert sequence (Bone marrow macrophage cDNA_ RIKEN full- length enriched library_ clone:I830006M05 product:NADH	Ndufv2	"NADH dehydrogenase [ubiquinone] flavoprotein 2, mitochondrial;Ndufv2;ortholog"	NADH DEHYDROGENASE [UBIQUINONE] FLAVOPROTEIN 2 (PTHR10371:SF3)	oxidoreductase activity	oxidative phosphorylation;respiratory electron transport chain		dehydrogenase;reductase	Parkinson disease->Complex I;;	Mus musculus
Tsc1				20	20	0	chr2	+	Tsc1	Q3UHF2	AK147428	tuberous sclerosis 1	Tsc1	Hamartin;TSC1;ortholog	SUBFAMILY NOT NAMED (PTHR15154:SF2)		cell cycle;cell cycle			p53 pathway by glucose deprivation->TSC1;;Insulin/IGF pathway-protein kinase B signaling cascade->Hamartin;;;	Homo sapiens
Tsc1				20	20	0	chr2	+	Tsc1	Q3UHF2	AK147428	tuberous sclerosis 1	Tsc1	Hamartin;Tsc1;ortholog	SUBFAMILY NOT NAMED (PTHR15154:SF2)		cell cycle;cell cycle			p53 pathway by glucose deprivation->TSC1;;Insulin/IGF pathway-protein kinase B signaling cascade->Hamartin;;;	Rattus norvegicus
6330503K22Rik				20	20	0	chr7	+	6330503K22Rik	Q7TSH4	NM_182995	CP110 protein
Zbtb2	0	0	20	20	20	20	chr10	+	Zbtb2	NP_001028638	NM_001033466	zinc finger and BTB domain containing 2	Zbtb2	Zinc finger and BTB domain-containing protein 2;ZBTB2;ortholog	SUBFAMILY NOT NAMED (PTHR24399:SF0)	transcription factor activity;transcription factor activity			KRAB box transcription factor		Homo sapiens
Esd				20	20	20	chr14	+	Esd	Q9R0P3	NM_016903	esterase D/formylglutathione hydrolase	Esd	S-formylglutathione hydrolase;Esd;ortholog	S-FORMYLGLUTATHIONE HYDROLASE (PTHR10061:SF0)	"hydrolase activity, acting on ester bonds"			esterase		Mus musculus
JSAP2				20	20	20	chr11	+	JSAP2		AK161623	Mus musculus mRNA for JSAP2a_ complete cds.
Spag9				20	20	20	chr11	+	Spag9	Q58A65	AB047782	sperm associated antigen 9 isoform 1	Spag9	C-jun-amino-terminal kinase-interacting protein 4;Spag9;ortholog	SUBFAMILY NOT NAMED (PTHR13886:SF0)	protein binding;kinase regulator activity	transport;intracellular signaling cascade;intracellular signaling cascade		kinase modulator		Mus musculus
Brca1	-20	-20	-20				chr11	-	Brca1	Q6NV63	BC068303	breast cancer 1	Brca1	Breast cancer type 1 susceptibility protein homolog;Brca1;ortholog	BREAST CANCER TYPE 1 SUSCEPTIBILITY PROTEIN (PTHR13763:SF0)	transcription factor activity;transcription factor activity	cell cycle;DNA repair;regulation of transcription from RNA polymerase II promoter;cell cycle		zinc finger transcription factor		Mus musculus
Cdc42	-20	-20	-20				chr4	-	Cdc42	Q545V0	NM_009861	cell division cycle 42 homolog	Cdc42	Cell division control protein 42 homolog;Cdc42;ortholog	SUBFAMILY NOT NAMED (PTHR24072:SF1)	GTPase activity;protein binding	G-protein coupled receptor protein signaling pathway;G-protein coupled receptor protein signaling pathway		small GTPase	Integrin signalling pathway->Cell division cycle 42;;Huntington disease->Rac;;Axon guidance mediated by Slit/Robo->Cell division cycle 42;;T cell activation->cdc42;;EGF receptor signaling pathway->Rac;;p38 MAPK pathway->cell division cycle 42;;Inflammatio	Mus musculus
Coasy	-20	-20	-20				chr11	+	Coasy	Q9DBL7	BC064753	Coenzyme A synthase	Coasy	Dephospho-CoA kinase;Coasy;ortholog	BIFUNCTIONAL COENZYME A SYNTHASE (PTHR10695:SF13)	kinase activity	coenzyme metabolic process		kinase;kinase		Mus musculus
Crybb1	-20	-20	-20				chr5	+	Crybb1	Q9WVJ5	NM_023695	crystallin_ beta B1	Crybb1	Beta-crystallin B1B;Crybb1;ortholog	BETA-CRYSTALLIN B1 (PTHR11818:SF12)	structural molecule activity	visual perception;sensory perception		structural protein		Mus musculus
D930001I22Rik	-20	-20	-20				chr2	-	D930001I22Rik	P59266	NM_173397	hypothetical protein LOC228859
Gpbp1	-20	-20	-20				chr13	-	Gpbp1	Q6NXH3	BC076635	G+C-rich promoter-binding protein	Gpbp1	Vasculin;Gpbp1;ortholog	SUBFAMILY NOT NAMED (PTHR32257:SF1)						Mus musculus
Leng9	-20	-20	-20				chr7	-	Leng9	Q8BTN6	NM_175529	leukocyte receptor cluster (LRC) member 9	Leng9	Leukocyte receptor cluster member 9;LENG9;ortholog	SUBFAMILY NOT NAMED (PTHR21495:SF10)	ion channel activity;nucleic acid binding			ion channel;nucleic acid binding		Homo sapiens
Mapre1	-20	-20	-20				chr2	+	Mapre1	Q61166	NM_007896	microtubule-associated protein_ RP/EB family_	Mapre1	Microtubule-associated protein RP/EB family member 1;Mapre1;ortholog	MICROTUBULE-ASSOCIATED PROTEIN RP/EB FAMILY MEMBER 1 (APC-BINDING PROTEIN EB1)(END-BINDING PROTEIN 1)(EB1) (PTHR10623:SF8)	structural constituent of cytoskeleton;microtubule binding	cell cycle;cell cycle;cellular component morphogenesis;cellular component morphogenesis;cellular component morphogenesis	microtubule	non-motor microtubule binding protein		Mus musculus
Nbr1	-20	-20	-20				chr11	+	Nbr1	P97432	AF227188	neighbor of Brca1 gene 1	Nbr1	Next to BRCA1 gene 1 protein;Nbr1;ortholog	SUBFAMILY NOT NAMED (PTHR20930:SF0)		cell surface receptor linked signal transduction;cell surface receptor linked signal transduction				Mus musculus
Qpctl	-20	-20	-20				chr7	-	Qpctl	Q8BH73	NM_026111	glutaminyl-peptide cyclotransferase-like	Qpctl	Glutaminyl-peptide cyclotransferase-like protein;Qpctl;ortholog	SUBFAMILY NOT NAMED (PTHR12283:SF0)	transferase activity	cellular amino acid biosynthetic process;protein modification process		transferase		Mus musculus
Ring1	-20	-20	-20				chr17	-	Ring1	NP_033092	NM_009066	ring finger protein 1	Ring1	E3 ubiquitin-protein ligase RING1;RING1;ortholog	E3 UBIQUITIN-PROTEIN LIGASE RING1 (PTHR10825:SF6)	transcription factor activity;transcription factor activity	regulation of transcription from RNA polymerase II promoter		zinc finger transcription factor		Homo sapiens
Ring1	-20	-20	-20				chr17	-	Ring1	NP_033092	NM_009066	ring finger protein 1	Ring1	E3 ubiquitin-protein ligase RING1;RING1;ortholog	No Panther Hit						Homo sapiens
Ring1	-20	-20	-20				chr17	-	Ring1	NP_033092	NM_009066	ring finger protein 1	Ring1	E3 ubiquitin-protein ligase RING1;Ring1;ortholog	E3 UBIQUITIN-PROTEIN LIGASE RING1 (PTHR10825:SF6)	transcription factor activity;transcription factor activity	regulation of transcription from RNA polymerase II promoter		zinc finger transcription factor		Mus musculus
Snrpd2	-20	-20	-20				chr7	+	Snrpd2	P62317	NM_026943	small nuclear ribonucleoprotein D2	Snrpd2	Small nuclear ribonucleoprotein Sm D2;Snrpd2;ortholog	SUBFAMILY NOT NAMED (PTHR12777:SF0)	mRNA binding	mRNA processing		mRNA processing factor		Mus musculus
Unc50	-20	-20	-20				chr1	+	Unc50	Q9CQ61	NM_026123	UNC50	Unc50	Protein unc-50 homolog;Unc50;ortholog	SUBFAMILY NOT NAMED (PTHR12841:SF4)						Mus musculus
Zc3hav1l	-20	-20	-20				chr6	-	Zc3hav1l	Q8BFR1	NM_172467	zinc finger CCCH-type_ antiviral 1-like	Zc3hav1l	Zinc finger CCCH-type antiviral protein 1-like;Zc3hav1l;ortholog	ZINC FINGER CCCH TYPE ANTIVIRAL PROTEIN 1 (RZAP) (PTHR14453:SF16)	nucleic acid binding	"nucleobase, nucleoside, nucleotide and nucleic acid metabolic process"		nucleic acid binding		Mus musculus
Cct5	-20	-20	0				chr15	-	Cct5	P80316	NM_007637	chaperonin subunit 5 (epsilon)	Cct5	T-complex protein 1 subunit epsilon;Cct5;ortholog	"CHAPERONIN CONTAINING T-COMPLEX PROTEIN 1, EPSILON SUBUNIT, TCPE (PTHR11353:SF25)"		protein complex assembly;protein folding		chaperonin		Mus musculus
Centa1	-20	-20	0				chr5	-	Centa1	NP_766311	NM_172723	centaurin_ alpha 1	Centa1	Centaurin-alpha-1;CENTA1;ortholog	CENTAURIN ALPHA (PTHR23180:SF11)	nucleic acid binding;protein binding;small GTPase regulator activity	G-protein coupled receptor protein signaling pathway;cell adhesion;G-protein coupled receptor protein signaling pathway;cell adhesion		nucleic acid binding;G-protein modulator		Homo sapiens
Centa1	-20	-20	0				chr5	-	Centa1	NP_766311	NM_172723	centaurin_ alpha 1	Centa1	Centa1;Centa1;ortholog	CENTAURIN ALPHA (PTHR23180:SF11)	nucleic acid binding;protein binding;small GTPase regulator activity	G-protein coupled receptor protein signaling pathway;cell adhesion;G-protein coupled receptor protein signaling pathway;cell adhesion		nucleic acid binding;G-protein modulator		Rattus norvegicus
Gab2	-20	-20	0				chr7	+	Gab2	Q3ZB59	AB018414	growth factor receptor bound protein	Gab2	GRB2-associated-binding protein 2;Gab2;ortholog	"GRB2-ASSOCIATED BINDER-2, GAB2 (PTHR12156:SF4)"		B cell mediated immunity;macrophage activation;transmembrane receptor protein tyrosine kinase signaling pathway;MAPKKK cascade;transmembrane receptor protein tyrosine kinase signaling pathway;MAPKKK cascade;mesoderm development;hemopoiesis;cellular defens		transmembrane receptor regulatory/adaptor protein	EGF receptor signaling pathway->GRB2-associated binding protein;;PDGF signaling pathway->Growth Factor Receptor Binding Protein 2;;;	Mus musculus
Usp21	-20	-20	0				chr1	-	Usp21	Q9QZL6	NM_013919	ubiquitin-specific protease 21	Usp21	Ubiquitin carboxyl-terminal hydrolase 21;Usp21;ortholog	HYPOTHETICAL PROTEIN (PTHR24006:SF92)	cysteine-type peptidase activity	proteolysis		cysteine protease;cysteine protease		Mus musculus
Dcamkl2	-20	0	-20				chr3	-	Dcamkl2	Q1EDG8	AY968050	CLICK-II beta variant 1.
Dclk2	-20	0	-20				chr3	-	Dclk2	Q6PGN3-2	AK049179	doublecortin-like kinase 2
Dvl3	-20	0	-20				chr16	+	Dvl3	Q61062	AK052151	dishevelled 3	Dvl3	Segment polarity protein dishevelled homolog DVL-3;Dvl3;ortholog	SEGMENT POLARITY PROTEIN DISHEVELLED HOMOLOG DVL-3 (DISHEVELLED-3) (PTHR10878:SF6)	receptor binding;enzyme regulator activity	cell surface receptor linked signal transduction;intracellular signaling cascade;cell surface receptor linked signal transduction;intracellular signaling cascade;ectoderm development;nervous system development		signaling molecule;enzyme modulator	Wnt signaling pathway->Dishevelled;;Alzheimer disease-presenilin pathway->Dishevelled;;Angiogenesis->Dishelvelled;;;;	Mus musculus
Glp1r	-20	0	-20				chr17	+	Glp1r	NP_067307	NM_021332	glucagon-like peptide 1 receptor	Glp1r	Glucagon-like peptide 1 receptor;Glp1r;ortholog	GLUCAGON-LIKE PEPTIDE 1 RECEPTOR (PTHR12011:SF20)	G-protein coupled receptor activity	G-protein coupled receptor protein signaling pathway;G-protein coupled receptor protein signaling pathway;cellular glucose homeostasis		G-protein coupled receptor		Mus musculus
Prkar2a	-20	0	-20				chr9	+	Prkar2a	Q8K1M3	NM_008924	protein kinase_ cAMP dependent regulatory_ type	Prkar2a	cAMP-dependent protein kinase type II-alpha regulatory subunit;Prkar2a;ortholog	SUBFAMILY NOT NAMED (PTHR11635:SF19)	protein binding;kinase regulator activity	signal transduction;protein amino acid phosphorylation;signal transduction		kinase modulator	"Heterotrimeric G-protein signaling pathway-Gi alpha and Gs alpha mediated pathway->Protein kinase A, regulatory subunit;;Beta1 adrenergic receptor signaling pathway->PKA;;Transcription regulation by bZIP transcription factor->Protein Kinase A;;GABA-B_rec	Mus musculus
Ssrp1	-20	0	-20				chr2	+	Ssrp1	Q08943	NM_182990	structure specific recognition protein 1	Ssrp1	FACT complex subunit SSRP1;Ssrp1;ortholog	STRUCTURE-SPECIFIC RECOGNITION PROTEIN 1 (PTHR13711:SF2)	transcription factor activity;chromatin binding;transcription factor activity	regulation of transcription from RNA polymerase II promoter		HMG box transcription factor;chromatin/chromatin-binding protein		Mus musculus
Wdr61	-20	0	-20				chr9	-	Wdr61	Q9ERF3	NM_023191	WD repeat domain 61 isoform a	Wdr61	WD repeat-containing protein 61;Wdr61;ortholog	SUBFAMILY NOT NAMED (PTHR22841:SF6)						Mus musculus
AK077474	-20	0	0				chr9	-	AK077474		AK077474	Mus musculus 8 days embryo whole body cDNA_ RIKEN full-length enriched library_ clone:5730419C05 product:hypothetical protein_ full insert sequence.
BC058096	-20	0	0				chr11	-	BC058096		BC058096	Mus musculus mitogen activated protein kinase 7_ mRNA (cDNA clone IMAGE:6390237)_ containing frame-shift errors.
Copb2	-20	0	0				chr9	+	Copb2	O55029	NM_015827	coatomer protein complex_ subunit beta 2 (beta	Copb2	Coatomer subunit beta';Copb2;ortholog	COATOMER BETA SUBUNIT (PTHR19876:SF2)		intracellular protein transport;exocytosis;endocytosis	vesicle coat	vesicle coat protein		Mus musculus
Eif4a2	-20	0	0				chr16	+	Eif4a2		AK165898	Mus musculus 0 day neonate head cDNA_ RIKEN full-length enriched library_ clone:4833432N07 product:EUKARYOTIC INITIATION FACTOR 4A-II (EIF-4A-II) (EIF4A-II)_ full insert sequence.	Eif4a2	Eukaryotic initiation factor 4A-II;Eif4a2;ortholog	SUBFAMILY NOT NAMED (PTHR24031:SF84)	"RNA helicase activity;translation factor activity, nucleic acid binding;translation initiation factor activity"	"nucleobase, nucleoside, nucleotide and nucleic acid metabolic process;translation"		RNA helicase;translation initiation factor;helicase		Mus musculus
Flna	-20	0	0				chrX	-	Flna	Q6KAM8	BC038478	MFLJ00343 protein (Fragment).	Flna	Filamin-A;Flna;ortholog	SUBFAMILY NOT NAMED (PTHR11915:SF24)	structural constituent of cytoskeleton;actin binding	cell motion;cellular component morphogenesis;cellular component morphogenesis;cellular component morphogenesis	actin cytoskeleton	non-motor actin binding protein	Integrin signalling pathway->Filamin;;Dopamine receptor mediated signaling pathway->filamin A;;;	Mus musculus
Mapk7	-20	0	0				chr11	-	Mapk7	Q9WVS8	BC100398	mitogen activated protein kinase 7	Mapk7	Mitogen-activated protein kinase 7;Mapk7;ortholog	MITOGEN-ACTIVATED PROTEIN KINASE 7 (PTHR24055:SF17)	protein kinase activity	MAPKKK cascade;protein amino acid phosphorylation;MAPKKK cascade		non-receptor serine/threonine protein kinase;non-receptor serine/threonine protein kinase	Alzheimer disease-amyloid secretase pathway->Mitogen activated protein kinase;;Interleukin signaling pathway->Extracellular signal-regulated kinase family;;Parkinson disease->ERK;;PDGF signaling pathway->Extracellular signal-regulated kinase family;;;;;	Mus musculus
P4ha1	-20	0	0				chr10	+	P4ha1	Q60715-2	AK045008	procollagen-proline_ 2-oxoglutarate	P4ha1	Prolyl 4-hydroxylase subunit alpha-1;P4ha1;ortholog	PROLYL 4-HYDROXYLASE SUBUNIT ALPHA-1 (PTHR10869:SF40)	oxidoreductase activity	protein modification process		hydroxylase;oxygenase		Mus musculus
Poldip3	-20	0	0				chr15	-	Poldip3	Q3UDD3	AK150130	DNA polymerase delta interacting protein 3	Poldip3	Polymerase delta-interacting protein 3;Poldip3;ortholog	POLYMERASE DELTA INTERACTING PROTEIN (PTHR19965:SF1)	RNA binding	"nucleobase, nucleoside, nucleotide and nucleic acid transport;transcription from RNA polymerase II promoter"		RNA binding protein		Mus musculus
Rps15	-20	0	0				chr10	+	Rps15	P62843	NM_009091	ribosomal protein S15	Rps15	40S ribosomal protein S15;Rps15;ortholog	40S RIBOSOMAL PROTEIN S15 (PTHR11880:SF2)	structural constituent of ribosome;nucleic acid binding	translation		ribosomal protein		Mus musculus
Sccpdh	-20	0	0				chr1	+	Sccpdh	Q8R127	NM_178653	saccharopine dehydrogenase (putative)	Sccpdh	Probable saccharopine dehydrogenase;Sccpdh;ortholog	SUBFAMILY NOT NAMED (PTHR12286:SF0)						Mus musculus
Supt3h	-20	0	0				chr17	+	Supt3h		BC096051	Mus musculus adult male liver tumor cDNA_ RIKEN full-length enriched library_ clone:C730037C19 product:similar to TRANSCRIPTION FACTOR SUPT3H [Homo sapiens]_ full insert sequence.	Supt3h	Transcription initiation protein SPT3 homolog;SUPT3H;ortholog	TRANSCRIPTION INITIATION FACTOR SUPT3 (PTHR11380:SF3)	transcription factor activity;transcription factor activity	transcription initiation from RNA polymerase II promoter;regulation of transcription from RNA polymerase II promoter		transcription factor;nucleic acid binding		Homo sapiens
Tars2	-20	0	0				chr3	-	Tars2		AK164825	Mus musculus 10 days embryo whole body cDNA_ RIKEN full-length enriched library_ clone:2610024N01 product:similar to THREONYL-TRNA SYNTHETASE (HYPOTHETICAL 81.0 KDA PROTEIN) [Homo sapiens]_ full insert sequence.	Tars2	"Threonyl-tRNA synthetase, mitochondrial;Tars2;ortholog"	THREONYL-TRNA SYNTHETASE (PTHR11451:SF5)	ligase activity	tRNA metabolic process;protein metabolic process		ligase		Mus musculus
Ttc16	-20	0	0				chr2	-	Ttc16	Q3V0B6	AK133273	tetratricopeptide repeat domain 16	Ttc16	Tetratricopeptide repeat protein 16;Ttc16;ortholog	SUBFAMILY NOT NAMED (PTHR23083:SF26)	"transferase activity, transferring glycosyl groups"	signal transduction;protein amino acid glycosylation;signal transduction		glycosyltransferase		Mus musculus
Zbed4	-20	0	0				chr15	+	Zbed4	Q80WQ9	NM_181412	zinc finger_ BED domain containing 4	Zbed4	Zinc finger BED domain-containing protein 4;ZBED4;ortholog	SUBFAMILY NOT NAMED (PTHR23272:SF0)	transcription factor activity;transcription factor activity	"nucleobase, nucleoside, nucleotide and nucleic acid metabolic process"		zinc finger transcription factor		Homo sapiens
Zfp592	-20	0	0				chr7	+	Zfp592	NP_848822	NM_178707	zinc finger protein 592	Zfp592	Zinc finger protein 592;Znf592;ortholog	SUBFAMILY NOT NAMED (PTHR24402:SF113)	transcription factor activity;transcription factor activity	regulation of transcription from RNA polymerase II promoter		KRAB box transcription factor		Mus musculus
Zfp667	-20	0	0				chr7	+	Zfp667	Q2TL60	NM_001024928	zinc finger protein 667	Zfp667	Zinc finger protein 667;Znf667;ortholog	SUBFAMILY NOT NAMED (PTHR24390:SF4)	transcription factor activity;transcription factor activity	regulation of transcription from RNA polymerase II promoter		KRAB box transcription factor		Mus musculus
Zhx1	-20	0	0				chr15	-	Zhx1	P70121	NM_009572	zinc finger and homeodomain protein 1	Zhx1	Zinc fingers and homeoboxes protein 1;Zhx1;ortholog	SUBFAMILY NOT NAMED (PTHR15467:SF3)	transcription factor activity;transcription factor activity	"nucleobase, nucleoside, nucleotide and nucleic acid metabolic process;gut mesoderm development;hemopoiesis"		homeobox transcription factor;zinc finger transcription factor;nucleic acid binding		Mus musculus
6330578E17Rik	-20	0	0				chr1	-	6330578E17Rik	Q99M07	NM_198006	hypothetical protein LOC76178
9130401M01Rik	-20	0	0				chr15	-	9130401M01Rik	NP_083694	AK142790	hypothetical protein LOC75758
A730011L01Rik	-20	0	0				chr11	+	A730011L01Rik		AK084233	Mus musculus 7 days neonate cerebellum cDNA_ RIKEN full-length enriched library_ clone:A730011L01 product:hypothetical protein_ full insert sequence.
Adssl1	0	-20	-20				chr12	+	Adssl1	P28650	NM_007421	adenylosuccinate synthetase 1	Adssl1	Adenylosuccinate synthetase isozyme 1;Adssl1;ortholog	ADENYLOSUCCINATE SYNTHETASE ISOZYME 1 (PTHR11846:SF2)	ligase activity	"nucleobase, nucleoside, nucleotide and nucleic acid metabolic process"		ligase	Wnt signaling pathway->NFAT Target Genes;;De novo purine biosynthesis->Adenylosuccinate synthase;;;	Mus musculus
Agpat2	0	-20	-20				chr2	-	Agpat2		BC054063	Mus musculus 13 days embryo liver cDNA_ RIKEN full-length enriched library_ clone:2510002J07 product:similar to 1-ACYL-SN-GLYCEROL-3-PHOSPHATE ACYLTRANSFERASE BETA (EC 2.3.1.51) (1- AGP ACYLTRANSFERASE 2) (1-AGPAT 2) (LYSOPHOSPHATIDIC ACID ACYLTRANSFERASE	Agpat2	1-acyl-sn-glycerol-3-phosphate acyltransferase beta;Agpat2;ortholog	1-ACYL-SN-GLYCEROL-3-PHOSPHATE ACYLTRANSFERASE BETA (PTHR10434:SF2)	acyltransferase activity	phospholipid metabolic process		acyltransferase		Mus musculus
AK005784	0	-20	-20				chr7	-	AK005784		AK005784	Mus musculus adult male testis cDNA_ RIKEN full-length enriched library_ clone:1700008O03 product:hypothetical protein_ full insert sequence.
AK016085	0	-20	-20				chr2	+	AK016085		AK016085	Mus musculus adult male testis cDNA_ RIKEN full-length enriched library_ clone:4930550G17 product:unclassifiable_ full insert sequence.
AK021143	0	-20	-20				chr13	+	AK021143		AK021143	Mus musculus 13 days embryo head cDNA_ RIKEN full-length enriched library_ clone:3110023O19 product:unclassifiable_ full insert sequence.
AK080278	0	-20	-20				chr15	+	AK080278		AK080278	Mus musculus 3 days neonate thymus cDNA_ RIKEN full-length enriched library_ clone:A630021E21 product:unclassifiable_ full insert sequence.
BC010304	0	-20	-20				chr13	-	BC010304	NP_001028440	NM_001033268	hypothetical protein LOC218236
BC024672	0	-20	-20				chr13	+	BC024672		BC024672	Mus musculus 13 days embryo head cDNA_ RIKEN full-length enriched library_ clone:3110023O19 product:unclassifiable_ full insert sequence.
Carhsp1	0	-20	-20				chr16	-	Carhsp1	Q9CR86	NM_025821	calcium-regulated heat-stable protein (24kD)	Carhsp1	Calcium-regulated heat stable protein 1;Carhsp1;ortholog	CALCIUM-REGULATED HEAT STABLE PROTEIN CRHSP-24 (PTHR12962:SF2)	RNA binding	"calcium-mediated signaling;nucleobase, nucleoside, nucleotide and nucleic acid metabolic process;calcium-mediated signaling"		RNA binding protein		Mus musculus
DQ553376	0	-20	-20				chr2	+	DQ553376		DQ553376	DQ553376
Dusp5	0	-20	-20				chr19	+	Dusp5	Q1HL35	NM_001085390	dual specificity phosphatase 5	Dusp5	Dual specificity protein phosphatase 5;DUSP5;ortholog	DUAL SPECIFICITY PROTEIN PHOSPHATASE 5 (PTHR10159:SF40)	phosphoprotein phosphatase activity;phosphoprotein phosphatase activity;protein binding;kinase inhibitor activity;kinase regulator activity	immune system process;cell cycle;JNK cascade;glycolysis;DNA replication;phospholipid metabolic process;protein amino acid phosphorylation;cell cycle;JNK cascade;mesoderm development;muscle organ development;response to stress		protein phosphatase;protein phosphatase;kinase inhibitor	Oxidative stress response->MAP Kinase Phosphatases;;	Homo sapiens
Dusp5	0	-20	-20				chr19	+	Dusp5	Q1HL35	NM_001085390	dual specificity phosphatase 5	Dusp5	Dual specificity protein phosphatase 5;Dusp5;ortholog	DUAL SPECIFICITY PROTEIN PHOSPHATASE 5 (PTHR10159:SF40)	phosphoprotein phosphatase activity;phosphoprotein phosphatase activity;protein binding;kinase inhibitor activity;kinase regulator activity	immune system process;cell cycle;JNK cascade;glycolysis;DNA replication;phospholipid metabolic process;protein amino acid phosphorylation;cell cycle;JNK cascade;mesoderm development;muscle organ development;response to stress		protein phosphatase;protein phosphatase;kinase inhibitor	Oxidative stress response->MAP Kinase Phosphatases;;	Rattus norvegicus
Klhl24	0	-20	-20				chr16	+	Klhl24	Q8BRG6	NM_029436	kelch-like 24	Klhl24	Kelch-like protein 24;Klhl24;ortholog	UNKNOWN PROTEIN (PTHR24412:SF11)	structural constituent of cytoskeleton;actin binding	neurological system process;cellular component morphogenesis;cellular component morphogenesis;cellular component morphogenesis	actin cytoskeleton	non-motor actin binding protein		Mus musculus
Mettl5	0	-20	-20				chr2	-	Mettl5	Q8K1A0	BC027547	Methyltransferase-like protein 5 (EC 2.1.1.-).	Mettl5	Methyltransferase-like protein 5;Mettl5;ortholog	SUBFAMILY NOT NAMED (PTHR23290:SF0)						Mus musculus
Nudt14	0	-20	-20				chr12	-	Nudt14	Q9D142	NM_025399	nudix (nucleoside diphosphate linked moiety	Nudt14	Uridine diphosphate glucose pyrophosphatase;Nudt14;ortholog	UDP-GLUCOSE PYROPHOSPHATASE (PTHR11839:SF2)	pyrophosphatase activity	purine base metabolic process;pyrimidine base metabolic process		pyrophosphatase		Mus musculus
Rpl5	0	-20	-20				chr5	+	Rpl5	P47962	NM_016980	ribosomal protein L5	Rpl5	60S ribosomal protein L5;Rpl5;ortholog	SUBFAMILY NOT NAMED (PTHR23410:SF3)	structural constituent of ribosome;nucleic acid binding	translation		ribosomal protein		Mus musculus
Slc25a39	0	-20	-20				chr11	-	Slc25a39	Q9D8K8	NM_026542	solute carrier family 25_ member 39	Slc25a39	Solute carrier family 25 member 39;Slc25a39;ortholog	SUBFAMILY NOT NAMED (PTHR24089:SF25)		transport	mitochondrial inner membrane;organelle	mitochondrial carrier protein;transfer/carrier protein		Mus musculus
Spata5l1	0	-20	-20				chr2	+	Spata5l1	Q3TER3	AK133972	3 days neonate thymus cDNA_ RIKEN full-length enriched library_ clone:A630023E02 product:hypothetical AAA ATPase_ central region/AAA ATPase containing protein_ full insert sequence.	Spata5l1	Spata5l1;Spata5l1;ortholog	SPERMATOGENESIS ASSOCIATED 5-LIKE 1 (PTHR23077:SF14)		intracellular protein transport;exocytosis;protein metabolic process				Mus musculus
Trim2	0	-20	-20				chr3	-	Trim2	Q9ESN6	AF220017	tripartite motif protein 2	Trim2	Tripartite motif-containing protein 2;TRIM2;ortholog	SUBFAMILY NOT NAMED (PTHR24103:SF2)	ubiquitin-protein ligase activity	transport;proteolysis;ectoderm development;nervous system development		ubiquitin-protein ligase	Alzheimer disease-presenilin pathway->Tripartite motif-containing protein 3;;	Homo sapiens
9330129D05Rik	0	-20	-20				chr5	-	9330129D05Rik	Q8BZP6	AK033963	Adult male diencephalon cDNA_ RIKEN full-length enriched library_ clone:9330129D05 product:hypothetical Acyl-CoA dehydrogenase containing protein_ full insert sequence.	9330129D05Rik	9330129D05Rik;9330129D05Rik;ortholog	SUBFAMILY NOT NAMED (PTHR10909:SF131)	oxidoreductase activity;transferase activity	respiratory electron transport chain;acyl-CoA metabolic process;acyl-CoA metabolic process		transferase;dehydrogenase		Mus musculus
AK016336	0	-20	0				chr19	+	AK016336		AK016336	Mus musculus adult male testis cDNA_ RIKEN full-length enriched library_ clone:1700018L02 product:adenylate kinase 3 alpha like_ full insert sequence.
AK155489	0	-20	0				chr15	+	AK155489		AK155489	Mus musculus NOD-derived CD11c +ve dendritic cells cDNA_ RIKEN full-length enriched library_ clone:F630305H02 product:unclassifiable_ full insert sequence.
Casc1	0	-20	0				chr6	-	Casc1	NP_796196	NM_177222	cancer susceptibility candidate 1	Casc1	Cancer susceptibility candidate protein 1;Casc1;ortholog	LUNG ADENOMA SUSCEPTIBILITY 1 (PTHR20929:SF7)						Mus musculus
Cuta	0	-20	0				chr17	-	Cuta	NP_081224	NM_026948	divalent cation tolerant protein CUTA isoform 2	Cuta	Protein CutA;Cuta;ortholog	SUBFAMILY NOT NAMED (PTHR23419:SF0)	cation transmembrane transporter activity	cation transport		cation transporter		Mus musculus
Dag1	0	-20	0				chr9	-	Dag1	Q62165	AK053886	dystroglycan 1	Dag1	Beta-dystroglycan;Dag1;ortholog	DYSTROGLYCAN (PTHR21559:SF9)	receptor activity	signal transduction;cell-matrix adhesion;signal transduction;cell-matrix adhesion		receptor		Mus musculus
Fam100a	0	-20	0				chr16	-	Fam100a	Q6P3B2	AK005316	Protein FAM100A.	Fam100a	Protein FAM100A;Fam100a;ortholog	SUBFAMILY NOT NAMED (PTHR31993:SF0)						Mus musculus
Gspt1	0	-20	0				chr16	-	Gspt1	Q8K2E1	AB003502	G1 to S phase transition 1	Gspt1	Eukaryotic peptide chain release factor GTP-binding subunit ERF3A;Gspt1;ortholog	EUKARYOTIC PEPTIDE CHAIN RELEASE FACTOR GTP-BINDING SUBUNIT (ERF2) (TRANSLATION RELEASE FACTOR 3) (ERF3) (ERF-3) (PTHR23115:SF36)	"translation factor activity, nucleic acid binding;translation elongation factor activity;translation release factor activity"	translation		translation elongation factor;translation release factor		Mus musculus
Ints8	0	-20	0				chr4	-	Ints8	NP_835213	NM_178112	integrator complex subunit 8	Ints8	Integrator complex subunit 8;Ints8;ortholog	SUBFAMILY NOT NAMED (PTHR13350:SF0)						Mus musculus
Lyrm5	0	-20	0				chr6	+	Lyrm5		AF412299	Mus musculus clone 65 growth hormone-inducible soluble protein mRNA_ complete cds.	Lyrm5	LYR motif-containing protein 5;Lyrm5;ortholog	SUBFAMILY NOT NAMED (PTHR21024:SF0)						Mus musculus
Nwd1	0	-20	0				chr8	+	Nwd1	Q8BS99	NM_176940	NACHT and WD repeat domain containing 1	Nwd1	NACHT and WD repeat domain-containing protein 1;Nwd1;ortholog	"JOUBERIN (ABELSON HELPER INTEGRATION SITE 1 PROTEIN HOMOLOG), WD DOMAIN (PTHR22847:SF220)"						Mus musculus
Pkm2	0	-20	0				chr9	+	Pkm2	Q4VC20	NM_011099	pyruvate kinase_ muscle	Pkm2	Pyruvate kinase isozymes M1/M2;Pkm2;ortholog	SUBFAMILY NOT NAMED (PTHR11817:SF0)	carbohydrate kinase activity	glycolysis		carbohydrate kinase;carbohydrate kinase	Glycolysis->Pyruvate kinase;;Pyruvate metabolism->Pyruvate Kinase;;;	Mus musculus
Pkm2	0	-20	0				chr9	+	Pkm2	Q4VC20	NM_011099	pyruvate kinase_ muscle	Pkm2	Pyruvate kinase isozymes M1/M2;Pkm2;ortholog	No Panther Hit						Rattus norvegicus
Pkm2	0	-20	0				chr9	+	Pkm2	Q4VC20	NM_011099	pyruvate kinase_ muscle	Pkm2	Pyruvate kinase isozymes M1/M2;Pkm2;ortholog	SUBFAMILY NOT NAMED (PTHR11817:SF0)	carbohydrate kinase activity	glycolysis		carbohydrate kinase;carbohydrate kinase	Glycolysis->Pyruvate kinase;;Pyruvate metabolism->Pyruvate Kinase;;;	Rattus norvegicus
Rhot2	0	-20	0				chr17	-	Rhot2	Q8JZN7	NM_145999	ras homolog gene family_ member T2	Rhot2	Mitochondrial Rho GTPase 2;Rhot2;ortholog	SUBFAMILY NOT NAMED (PTHR24072:SF70)	GTPase activity;protein binding	G-protein coupled receptor protein signaling pathway;G-protein coupled receptor protein signaling pathway		small GTPase		Mus musculus
Rplp1	0	-20	0				chr9	-	Rplp1	P47955	NM_018853	ribosomal protein_ large_ P1	Rplp1	60S acidic ribosomal protein P1;Rplp1;ortholog	60S ACIDIC RIBOSOMAL PROTEIN P1 (PTHR21141:SF6)	structural constituent of ribosome;nucleic acid binding	translation		ribosomal protein		Mus musculus
Tmem38a	0	-20	0				chr8	+	Tmem38a	Q3TMP8	NM_144534	transmembrane protein 38A	Tmem38a	Trimeric intracellular cation channel type A;Tmem38a;ortholog	TRIMERIC INTRACELLULAR CATION CHANNEL TYPE A (PTHR12454:SF3)						Mus musculus
Trappc5	0	-20	0				chr8	+	Trappc5	Q9CQA1	NM_025701	trafficking protein particle complex 5	Trappc5	Trafficking protein particle complex subunit 5;Trappc5;ortholog	SUBFAMILY NOT NAMED (PTHR20902:SF0)						Mus musculus
Trim27	0	-20	0				chr13	+	Trim27	Q62158	NM_009054	tripartite motif protein 27	Trim27	Zinc finger protein RFP;TRIM27;ortholog	No Panther Hit						Homo sapiens
Trim27	0	-20	0				chr13	+	Trim27	Q62158	NM_009054	tripartite motif protein 27	Trim27	Zinc finger protein RFP;TRIM27;ortholog	No Panther Hit						Homo sapiens
Trim27	0	-20	0				chr13	+	Trim27	Q62158	NM_009054	tripartite motif protein 27	Trim27	Zinc finger protein RFP;Trim27;ortholog	SUBFAMILY NOT NAMED (PTHR24103:SF102)	ubiquitin-protein ligase activity	spermatogenesis;synaptic vesicle exocytosis;intracellular protein transport;exocytosis;signal transduction;synaptic transmission;glycogen metabolic process;proteolysis;signal transduction;synaptic transmission		ubiquitin-protein ligase		Mus musculus
Zfp62	0	-20	0				chr11	+	Zfp62	Q8C827	AK157730	zinc finger protein 62 isoform 2	Zfp62	Zinc finger protein 62;Zfp62;ortholog	SUBFAMILY NOT NAMED (PTHR24377:SF0)	transcription factor activity;transcription factor activity	regulation of transcription from RNA polymerase II promoter		KRAB box transcription factor		Mus musculus
9130011J15Rik	0	-20	0				chr8	-	9130011J15Rik	Q5RKS2	NM_172396	hypothetical protein LOC66818
A930016P21Rik	0	-20	0				chr15	+	A930016P21Rik	Q9D1Z3	AK160923	hypothetical protein LOC68073
AK013356	0	0	-20				chr12	+	AK013356		AK013356	Mus musculus 10_ 11 days embryo whole body cDNA_ RIKEN full-length enriched library_ clone:2810455K09 product:hypothetical Zinc finger_ C2H2 type containing protein_ full insert sequence.
AK045728	0	0	-20				chr4	-	AK045728		AK045728	Mus musculus adult male thymus cDNA_ RIKEN full-length enriched library_ clone:5830472M12 product:CORONIN_ ACTIN-BINDING PROTEIN_ 2A (UNKNOWN) (PROTEIN FOR MGC:19551) homolog [Homo sapiens]_ full insert sequence.
AK137583	0	0	-20				chr6	+	AK137583		AK137583	Mus musculus adult male bone cDNA_ RIKEN full-length enriched library_ clone:9830147F01 product:unclassifiable_ full insert sequence.
Aldh3a2	0	0	-20				chr11	-	Aldh3a2	Q99L64	NM_007437	aldehyde dehydrogenase family 3_ subfamily A2	Aldh3a2	Fatty aldehyde dehydrogenase;Aldh3a2;ortholog	ALDEHYDE DEHYDROGENASE (PTHR11699:SF15)	oxidoreductase activity	metabolic process		dehydrogenase	5-Hydroxytryptamine degredation->Aldehyde Dehydrogenase;;	Mus musculus
Atg4b	0	0	-20				chr1	+	Atg4b	NP_777363	NM_174874	autophagin 1	Atg4b	Cysteine protease ATG4B;Atg4b;ortholog	AUTOPHAGIN-2 (PTHR22624:SF18)	hydrolase activity	protein metabolic process		hydrolase		Mus musculus
BC020077	0	0	-20				chr4	+	BC020077	Q8VDY4	NM_145549	hypothetical protein LOC230500
Coro2a	0	0	-20				chr4	-	Coro2a		AK170184	Mus musculus adult male testis cDNA_ RIKEN full-length enriched library_ clone:4932441K01 product:CORONIN_ ACTIN-BINDING PROTEIN_ 2A (UNKNOWN) (PROTEIN FOR MGC:19551) homolog [Homo sapiens]_ full insert sequence.	Coro2a	Coronin-2A;Coro2a;ortholog	CORONIN-2A (PTHR10856:SF2)	structural constituent of cytoskeleton;actin binding	intracellular protein transport;phagocytosis;mitosis;signal transduction;cell motion;mitosis;signal transduction;cellular component morphogenesis;cellular component morphogenesis;cellular component morphogenesis	actin cytoskeleton	non-motor actin binding protein		Mus musculus
Cox7a2l	0	0	-20				chr17	-	Cox7a2l	Q61387	NM_009187	cytochrome c oxidase subunit VIIa polypeptide	Cox7a2l	"Cytochrome c oxidase subunit 7A-related protein, mitochondrial;Cox7a2l;ortholog"	"CYTOCHROME C OXIDASE SUBUNIT 7A-RELATED PROTEIN, MITOCHONDRIAL (PTHR10510:SF2)"	oxidoreductase activity;cation transmembrane transporter activity;hydrogen ion transmembrane transporter activity	oxidative phosphorylation;respiratory electron transport chain;metabolic process	mitochondrion;organelle	ATP synthase;oxidase		Mus musculus
DQ564199	0	0	-20				chr2	+	DQ564199		DQ564199	DQ564199
DQ566781	0	0	-20				chr2	+	DQ566781		DQ566781	DQ566781
DQ689881	0	0	-20				chr2	+	DQ689881		DQ689881	DQ689881
DQ723452	0	0	-20				chr2	+	DQ723452		DQ723452	DQ723452
Fbxl12	0	0	-20				chr9	-	Fbxl12	NP_001002846	NM_001002846	F-box and leucine-rich repeat protein 12 isoform	Fbxl12	F-box/LRR-repeat protein 12;Fbxl12;ortholog	FBXL12 (PTHR23125:SF4)	protein binding;enzyme activator activity	proteolysis		enzyme modulator		Mus musculus
Gga3	0	0	-20				chr11	-	Gga3	Q3V1Y0	NM_173048	golgi associated_ gamma adaptin ear containing_	Gga3	ADP-ribosylation factor-binding protein GGA3;Gga3;ortholog	"GOLGI ASSOCIATED, GAMMA ADAPTIN EAR CONTAINING, ARF BINDING PROTEIN 3 (GGA3) (PTHR13856:SF34)"	transmembrane transporter activity	intracellular protein transport;protein modification process		transporter		Mus musculus
Itgb3bp	0	0	-20				chr4	-	Itgb3bp	Q9CQ82-2	AK179730	Centromere protein R (CENP-R) (Nuclear receptor-interacting factor 3).	Itgb3bp	Centromere protein R;Itgb3bp;ortholog	CENTROMERE PROTEIN R (PTHR15581:SF0)						Mus musculus
Iws1	0	0	-20				chr18	+	Iws1	Q8C1D8	NM_173441	IWS1 homolog	Iws1	Protein IWS1 homolog;Iws1;ortholog	UNCHARACTERIZED (PTHR22908:SF11)				chaperone		Mus musculus
Lincr	0	0	-20				chr1	-	Lincr	Q8CJC5	NM_153408	lung-inducible neuralized-related C3HC4 RING	Lincr	E3 ubiquitin-protein ligase LINCR;Lincr;ortholog	SUBFAMILY NOT NAMED (PTHR12429:SF0)	ubiquitin-protein ligase activity	gamete generation;cell motion;ectoderm development;nervous system development		ubiquitin-protein ligase	Notch signaling pathway->Neuralized;;	Mus musculus
Memo1	0	0	-20				chr17	-	Memo1	Q91VH6	NM_133771	C21orf19-like protein	Memo1	Protein MEMO1;Memo1;ortholog	PROTEIN MEMO1 (PTHR11060:SF0)						Mus musculus
Mfsd2	0	0	-20				chr4	-	Mfsd2	NP_083938	NM_029662	major facilitator superfamily domain containing	Mfsd2	Major facilitator superfamily domain-containing protein 2;Mfsd2;ortholog	SUBFAMILY NOT NAMED (PTHR32425:SF0)						Mus musculus
Pigv	0	0	-20				chr4	-	Pigv	Q7TPN3-2	AK080590	GPI mannosyltransferase 2 (EC 2.4.1.-) (GPI mannosyltransferase II) (GPI-MT-II) (Phosphatidylinositol-glycan biosynthesis class V protein) (PIG-V).	Pigv	GPI mannosyltransferase 2;Pigv;ortholog	GPI MANNOSYLTRANSFERASE 2 (PTHR12468:SF1)	transferase activity		endoplasmic reticulum;organelle	transferase		Mus musculus
Ralb	0	0	-20				chr1	-	Ralb	Q9JIW9	NM_022327	v-ral simian leukemia viral oncogene homolog B	Ralb	Ras-related protein Ral-B;Ralb;ortholog	SUBFAMILY NOT NAMED (PTHR24070:SF3)	GTPase activity;protein binding	neurological system process;MAPKKK cascade;synaptic transmission;cell adhesion;cell motion;MAPKKK cascade;synaptic transmission;cell adhesion;embryonic development		small GTPase	Ras Pathway->Ral;;	Mus musculus
Sae2	0	0	-20				chr7	-	Sae2	Q9Z1F9	NM_016682	SUMO1 activating enzyme subunit 2	Sae2	SUMO-activating enzyme subunit 2;Uba2;ortholog	SUMO-ACTIVATING ENZYME SUBUNIT 2 (UBIQUITIN-LIKE 1-ACTIVATING ENZYME E1B) (PTHR10953:SF5)	ligase activity	intracellular signaling cascade;coenzyme metabolic process;protein modification process;proteolysis;intracellular signaling cascade		transfer/carrier protein;ligase	Ubiquitin proteasome pathway->Ubiquitin activating enzyme E1;;	Mus musculus
SIK2	0	0	-20				chr9	-	SIK2		AK090386	Mus musculus SIK2 mRNA for salt inducible kinase 2_ complete cds.
Smad7	0	0	-20				chr18	+	Smad7	O35253-2	AJ000551	MAD homolog 7	Smad7	Mothers against decapentaplegic homolog 7;Smad7;ortholog	"SMAD6, 7 (PTHR13703:SF20)"	transcription factor activity;transcription factor activity	immune system process;transmembrane receptor protein serine/threonine kinase signaling pathway;intracellular signaling cascade;cell-cell signaling;regulation of transcription from RNA polymerase II promoter;transmembrane receptor protein serine/threonine		transcription factor	TGF-beta signaling pathway->Inhibitory Smads;;TGF-beta signaling pathway->RSmads;;TGF-beta signaling pathway->I-SMAD;;;;	Mus musculus
Snf1lk2	0	0	-20				chr9	-	Snf1lk2	NP_848825	NM_178710	SNF1-like kinase 2	Snf1lk2	Serine/threonine-protein kinase SNF1-like kinase 2;Snf1lk2;ortholog	SERINE/THREONINE-PROTEIN KINASE SNF1-LIKE KINASE 2 (PTHR24343:SF80)	protein kinase activity	immune system process;cell cycle;gluconeogenesis;protein amino acid phosphorylation;cell cycle;response to stress		non-receptor serine/threonine protein kinase;non-receptor serine/threonine protein kinase		Mus musculus
Srgap2	0	0	-20				chr1	-	Srgap2	NP_001074480	NM_001081011	SLIT-ROBO Rho GTPase activating protein 2	Srgap2	SLIT-ROBO Rho GTPase-activating protein 2;Srgap2;ortholog	SLIT-ROBO RHO GTPASE ACTIVATING PROTEIN 2 (PTHR14166:SF6)	protein binding;small GTPase regulator activity	apoptosis;cell cycle;apoptosis;cell adhesion;cell cycle;apoptosis;cell adhesion		G-protein modulator	PDGF signaling pathway->GTPase-activating protein Rho;;	Mus musculus
Vamp4	0	0	-20				chr1	+	Vamp4	Q8BSN6	NM_016796	vesicle-associated membrane protein 4	Vamp4	Vesicle-associated membrane protein 4;Vamp4;ortholog	VAMP-4 (PTHR21136:SF18)	SNAP receptor activity	intracellular protein transport;protein complex assembly	SNARE complex	SNARE protein		Mus musculus
1500003O22Rik	0	0	-20				chr7	-	1500003O22Rik	Q3U4B0	AK154337	NOD-derived CD11c +ve dendritic cells cDNA_ RIKEN full-length enriched library_ clone:F630021J24 product:similar to Hypothetical protein KIAA0409 (Cerebral protein-1).
2310047M10Rik	0	0	-20				chr11	+	2310047M10Rik	Q9D6W8	NM_028005	hypothetical protein LOC71923
2700049P18Rik	0	0	-20				chr1	+	2700049P18Rik	Q8BFZ8	NM_175382	hypothetical protein LOC108900
9430067K14Rik	0	0	-20				chr1	-	9430067K14Rik	Q8BM47	NM_001039493	hypothetical protein LOC241075
AK076978	0	0	20				chr19	+	AK076978		AK076978	Mus musculus adult male testis cDNA_ RIKEN full-length enriched library_ clone:4930584L23 product:unclassifiable_ full insert sequence.
AK149295	0	0	20				chr5	+	AK149295		AK149295	Mus musculus 0 day neonate head cDNA_ RIKEN full-length enriched library_ clone:4831440E17 product:unclassifiable_ full insert sequence.
AK180911	0	0	20				chr6	+	AK180911		AK180911	Mus musculus cDNA_ clone:Y0G0116E23_ strand:minus_ reference:ENSEMBL:Mouse-Transcript-ENST:ENSMUST00000035493_ based on BLAT search.
Ankfy1	0	0	20				chr11	+	Ankfy1	Q5SPW9	NM_009671	ankyrin repeat and FYVE domain containing 1
Ankhzn	0	0	20				chr11	+	Ankhzn		AK134008	Mus musculus Ankhzn mRNA_ complete cds.
Anp32b	0	0	20				chr4	+	Anp32b	Q9EST5	NM_130889	acidic nuclear phosphoprotein 32 family_ member	Anp32b	Acidic leucine-rich nuclear phosphoprotein 32 family member B;Anp32b;ortholog	ACIDIC LEUCINE-RICH NUCLEAR PHOSPHOPROTEIN 32 FAMILY MEMBER B (PTHR11375:SF2)	protein binding;phosphatase inhibitor activity;phosphatase regulator activity			phosphatase inhibitor		Mus musculus
Arhgap17	0	0	20				chr7	-	Arhgap17	Q3UDP7	AB060554	nadrin	Arhgap17	Rho GTPase-activating protein 17;Arhgap17;ortholog	NADRIN RHO-GAP (PTHR14130:SF3)	protein binding;small GTPase regulator activity	cell surface receptor linked signal transduction;cell surface receptor linked signal transduction;cellular component morphogenesis;cellular component morphogenesis;cellular component morphogenesis		G-protein modulator		Mus musculus
Arid5a	0	0	20				chr1	+	Arid5a	Q3U0S2	AK156622	modulator recognition factor I	Arid5a	AT-rich interactive domain-containing protein 5A;Arid5a;ortholog	AT-RICH INTERACTIVE DOMAIN-CONTAINING PROTEIN 5B (ARID DOMAIN- CONTAINING PROTEIN 5B) (PTHR13964:SF2)	transcription factor activity;transcription factor activity;transcription cofactor activity	transcription from RNA polymerase II promoter		transcription cofactor		Mus musculus
Arl8a	0	0	20				chr1	+	Arl8a	Q8VEH3	NM_026823	ADP-ribosylation factor-like 8A	Arl8a	ADP-ribosylation factor-like protein 8A;Arl8a;ortholog	PUTATIVE UNCHARACTERIZED PROTEIN (PTHR11711:SF32)	GTPase activity;protein binding	intracellular protein transport;vesicle-mediated transport		small GTPase	Huntington disease->ADP-ribosylation factor;;	Mus musculus
Atp1b3	0	0	20				chr9	-	Atp1b3	P97370	NM_007502	Na+/K+ -ATPase beta 3 subunit	Atp1b3	Sodium/potassium-transporting ATPase subunit beta-3;Atp1b3;ortholog	SODIUM/POTASSIUM-DEPENDENT ATPASE BETA-3 SUBUNIT (PTHR11523:SF14)	cation transmembrane transporter activity	cation transport		cation transporter		Mus musculus
BC030046	0	0	20				chr14	+	BC030046	Q5DTZ0	AK220380	MKIAA1305 protein (Fragment).
BC058760	0	0	20				chr16	+	BC058760		BC058760	Mus musculus brain cDNA_ clone MNCb-4137.
Cbfb	0	0	20				chr8	+	Cbfb	Q08024-4	L03305	Core-binding factor subunit beta (CBF-beta) (Polyomavirus enhancer- binding protein 2 beta subunit) (PEBP2-beta) (PEA2-beta) (SL3-3 enhancer factor 1 beta subunit) (SL3/AKV core-binding factor beta subunit).	Cbfb	Core-binding factor subunit beta;Cbfb;ortholog	"CORE-BINDING FACTOR, BETA SUBUNIT (PTHR10276:SF1)"	transcription factor activity;transcription factor activity	regulation of transcription from RNA polymerase II promoter		transcription factor		Mus musculus
Ccdc47	0	0	20				chr11	-	Ccdc47	Q9D024	NM_026009	coiled-coil domain containing 47	Ccdc47	Coiled-coil domain-containing protein 47;Ccdc47;ortholog	SUBFAMILY NOT NAMED (PTHR12883:SF0)						Mus musculus
Cenpq	0	0	20				chr17	-	Cenpq	Q9CPQ5	NM_031863	centromere protein Q	Cenpq	Centromere protein Q;Cenpq;ortholog	SUBFAMILY NOT NAMED (PTHR31345:SF0)						Mus musculus
Chd1l	0	0	20				chr3	-	Chd1l	Q9CXF7	NM_026539	chromodomain helicase DNA binding protein	Chd1l	Chromodomain-helicase-DNA-binding protein 1-like;Chd1l;ortholog	CHROMODOMAIN-HELICASE-DNA-BINDING PROTEIN 1-LIKE (PTHR10799:SF74)	DNA helicase activity;nucleic acid binding	regulation of transcription from RNA polymerase II promoter;DNA repair;DNA recombination;establishment or maintenance of chromatin architecture;establishment or maintenance of chromatin architecture		DNA helicase;helicase	Wnt signaling pathway->Switched/Sucrose Non Fermentation;;	Mus musculus
Creld1	0	0	20				chr6	+	Creld1	Q91XD7	NM_133930	cysteine-rich with EGF-like domains 1	Creld1	Cysteine-rich with EGF-like domain protein 1;Creld1;ortholog	SUBFAMILY NOT NAMED (PTHR24838:SF13)						Mus musculus
Cyb5d1	0	0	20				chr11	-	Cyb5d1	Q5NCY3	NM_001045525	cytochrome b5 domain containing 1	Cyb5d1	Cytochrome b5 domain-containing protein 1;Cyb5d1;ortholog	SUBFAMILY NOT NAMED (PTHR21281:SF0)						Mus musculus
Dbf4	0	0	20				chr5	-	Dbf4	Q9QZ41-2	AK132403	activator of S phase kinase	Dbf4	Protein DBF4 homolog A;Dbf4;ortholog	ACTIVATOR OF S PHASE KINASE (DBF4 PROTEIN) (PTHR15375:SF6)	protein binding;kinase activator activity;kinase regulator activity	cell cycle;cell cycle		kinase activator		Mus musculus
Ddx21	0	0	20				chr10	-	Ddx21	Q3TVJ3	NM_019553	DEAD (Asp-Glu-Ala-Asp) box polypeptide 21	Ddx21	Nucleolar RNA helicase 2;DDX21;ortholog	"HELICASE CONSERVED C-TERMINAL DOMAIN, PUTATIVE (PTHR24031:SF108)"	RNA helicase activity;nucleic acid binding	"nucleobase, nucleoside, nucleotide and nucleic acid metabolic process"		RNA helicase;helicase		Homo sapiens
Ddx21	0	0	20				chr10	-	Ddx21	Q3TVJ3	NM_019553	DEAD (Asp-Glu-Ala-Asp) box polypeptide 21	Ddx21	Nucleolar RNA helicase 2;Ddx21;ortholog	"HELICASE CONSERVED C-TERMINAL DOMAIN, PUTATIVE (PTHR24031:SF108)"	RNA helicase activity;nucleic acid binding	"nucleobase, nucleoside, nucleotide and nucleic acid metabolic process"		RNA helicase;helicase		Mus musculus
Ddx42	0	0	20				chr11	+	Ddx42		AK134182	Mus musculus 10 day old male pancreas cDNA_ RIKEN full-length enriched library_ clone:1810047H21 product:weakly similar to RNA HELICASE-RELATED PROTEIN [Homo sapiens]_ full insert sequence.	Ddx42	ATP-dependent RNA helicase DDX42;Ddx42;ortholog	SUBFAMILY NOT NAMED (PTHR24031:SF125)	RNA helicase activity;nucleic acid binding	"nucleobase, nucleoside, nucleotide and nucleic acid metabolic process"		RNA helicase;helicase		Mus musculus
Ddx6	0	0	20				chr9	+	Ddx6	NP_851841	NM_181324	DEAD (Asp-Glu-Ala-Asp) box polypeptide 6	Ddx6	Probable ATP-dependent RNA helicase DDX6;Ddx6;ortholog	SUBFAMILY NOT NAMED (PTHR24031:SF76)	RNA helicase activity;nucleic acid binding	"nucleobase, nucleoside, nucleotide and nucleic acid metabolic process"		RNA helicase;helicase		Mus musculus
Fbxo33	0	0	20				chr12	-	Fbxo33	Q8VE08	BC025217	Fbxo33 protein (Fragment).	Fbxo33	F-box only protein 33;Fbxo33;ortholog	SUBFAMILY NOT NAMED (PTHR20933:SF0)						Mus musculus
Ftsj3	0	0	20				chr11	-	Ftsj3	Q9DBE9	NM_025310	FtsJ homolog 3	Ftsj3	Putative rRNA methyltransferase 3;Ftsj3;ortholog	RRNA METHYLTRANSFERASE 3 (PTHR10920:SF13)	RNA methyltransferase activity;nucleic acid binding	rRNA metabolic process		RNA methyltransferase;RNA binding protein		Mus musculus
Fyttd1	0	0	20				chr16	+	Fyttd1	Q3UT89	AK139638	forty-two-three domain containing 1	Fyttd1	Forty-two-three domain-containing protein 1;Fyttd1;ortholog	SUBFAMILY NOT NAMED (PTHR21038:SF0)						Mus musculus
Grhpr	0	0	20				chr4	+	Grhpr	Q91Z53	NM_080289	glyoxylate reductase/hydroxypyruvate reductase	Grhpr	Glyoxylate reductase/hydroxypyruvate reductase;Grhpr;ortholog	GLYOXYLATE/HYDROXYPYRUVATE REDUCTASE (PTHR10996:SF26)	oxidoreductase activity	carbohydrate metabolic process;cellular amino acid biosynthetic process		dehydrogenase;reductase		Mus musculus
Ints3	0	0	20				chr3	-	Ints3	NP_663515	NM_145540	integrator complex subunit 3	Ints3	Integrator complex subunit 3;Ints3;ortholog	SUBFAMILY NOT NAMED (PTHR13587:SF4)						Mus musculus
Irf2	0	0	20				chr8	+	Irf2	NP_032417	NM_008391	interferon regulatory factor 2	Irf2	Interferon regulatory factor 2;Irf2;ortholog	INTERFERON REGULATORY FACTOR 2 (PTHR11949:SF3)	transcription factor activity;transcription factor activity	response to interferon-gamma;regulation of transcription from RNA polymerase II promoter;response to stimulus		transcription factor;nucleic acid binding		Mus musculus
Jund1	0	0	20				chr8	+	Jund1	P15066	NM_010592	jun D proto-oncogene	Jund1	Transcription factor jun-D;Jund;ortholog	TRANSCRIPTION FACTOR JUN-D (PTHR11462:SF7)	transcription factor activity;transcription factor activity	cell cycle;JNK cascade;regulation of transcription from RNA polymerase II promoter;cell cycle;JNK cascade		transcription factor;nucleic acid binding	Inflammation mediated by chemokine and cytokine signaling pathway->Activator protein-1;;TGF-beta signaling pathway->Co-activators or corepressors;;;	Mus musculus
Larp2	0	0	20				chr3	+	Larp2	Q8R3F0	NM_001040399	La ribonucleoprotein domain family_ member 2	Larp2	La-related protein 2;LARP2;ortholog	LUPUS LA PROTEIN-RELATED (PTHR22792:SF6)						Homo sapiens
Lbr	0	0	20				chr1	-	Lbr	NP_598576	NM_133815	lamin B receptor	Lbr	Lamin-B receptor;Lbr;ortholog	LAMIN B RECEPTOR (PTHR21257:SF14)	receptor activity	"nucleobase, nucleoside, nucleotide and nucleic acid metabolic process"		receptor		Mus musculus
Lig4	0	0	20				chr8	-	Lig4	NP_795927	NM_176953	DNA ligase IV	Lig4	DNA ligase 4;Lig4;ortholog	DNA LIGASE IV (PTHR10459:SF7)	DNA ligase activity;nucleic acid binding	cell cycle;DNA recombination;DNA repair;DNA replication;cell cycle		DNA ligase;DNA ligase		Mus musculus
Lsmd1	0	0	20				chr11	+	Lsmd1		BC048499	Mus musculus adult male cerebellum cDNA_ RIKEN full-length enriched library_ clone:1500034E06 product:hypothetical Small nuclear ribonucleoprotein (Sm protein) containing protein_ full insert sequence.	Lsmd1	LSM domain-containing protein 1;Lsmd1;ortholog	SUBFAMILY NOT NAMED (PTHR21617:SF0)						Mus musculus
Madd	0	0	20				chr2	-	Madd	Q80U28	AK122257	MAP-kinase activating death domain	Madd	MAP kinase-activating death domain protein;Madd;ortholog	SUBFAMILY NOT NAMED (PTHR13008:SF3)	protein binding;small GTPase regulator activity;guanyl-nucleotide exchange factor activity	neurological system process;induction of apoptosis;JNK cascade;induction of apoptosis;synaptic transmission;JNK cascade;induction of apoptosis;synaptic transmission;ectoderm development;nervous system development		guanyl-nucleotide exchange factor	Apoptosis signaling pathway->Mitogen activated protein kinase activating death domain;;	Mus musculus
Mapkapk2	0	0	20				chr1	-	Mapkapk2	P49138	NM_008551	MAP kinase-activated protein kinase 2	Mapkapk2	MAP kinase-activated protein kinase 2;Mapkapk2;ortholog	MAP KINASE-ACTIVATED PROTEIN KINASE 2 (PTHR24349:SF63)	protein kinase activity	immune system process;muscle contraction;neurological system process;MAPKKK cascade;calcium-mediated signaling;synaptic transmission;protein amino acid phosphorylation;calcium-mediated signaling;MAPKKK cascade;synaptic transmission;ectoderm development;ne		non-receptor serine/threonine protein kinase;non-receptor serine/threonine protein kinase	PDGF signaling pathway->MAPKAPK2;;Angiogenesis->Mitogen-Activated Protein Kinase-Activating Protein Kinase-2 and 3;;Interleukin signaling pathway->Mitogen-activated protein kinase-activated protein kinase 2;;VEGF signaling pathway->Mitogen-Activated Prote	Mus musculus
mKIAA1506	0	0	20				chr5	-	mKIAA1506		AY138582	Mus musculus 15 days embryo male testis cDNA_ RIKEN full-length enriched library_ clone:8030496P13 product:hypothetical Glutamine-rich region containing protein_ full insert sequence.
Mll3	0	0	20				chr5	-	Mll3	NP_001074852	NM_001081383	myeloid/lymphoid or mixed-lineage leukemia 3	Mll3	Histone-lysine N-methyltransferase MLL3;Mll3;ortholog	SET DOMAIN PROTEIN (PTHR22884:SF38)	methyltransferase activity;DNA binding	"nucleobase, nucleoside, nucleotide and nucleic acid metabolic process;establishment or maintenance of chromatin architecture;establishment or maintenance of chromatin architecture"		methyltransferase;DNA binding protein		Mus musculus
mNadrin1	0	0	20				chr7	-	mNadrin1		AK046411	Mus musculus mRNA for Nadrin1_ complete cds.
Mtrf1l	0	0	20				chr10	+	Mtrf1l	Q8BJU9	NM_175374	mitochondrial translational release factor	Mtrf1l	"Peptide chain release factor 1-like, mitochondrial;Mtrf1l;ortholog"	MITOCHONDRIAL PEPTIDE CHAIN RELEASE FACTOR 1 (PTHR11075:SF10)	"translation factor activity, nucleic acid binding;translation release factor activity"	translation		translation release factor		Mus musculus
Mut	0	0	20				chr17	+	Mut	Q3UJU1	NM_008650	methylmalonyl-Coenzyme A mutase	Mut	"Methylmalonyl-CoA mutase, mitochondrial;Mut;ortholog"	METHYLMALONYL-COA MUTASE (PTHR23408:SF1)	intramolecular transferase activity	tricarboxylic acid cycle;carbohydrate metabolic process		mutase	Succinate to proprionate conversion->Methylmalonyl-CoA mutase;;Methylmalonyl pathway->Methylmalonyl-CoA mutase;;;	Mus musculus
Osbpl1a	0	0	20				chr18	-	Osbpl1a	Q91XL9	NM_207530	oxysterol binding protein-like 1	Osbpl1a	Oxysterol-binding protein-related protein 1;Osbpl1a;ortholog	OXYSTEROL-BINDING PROTEIN-RELATED PROTEIN 1 (PTHR10972:SF53)		lipid transport;cholesterol metabolic process		transfer/carrier protein		Mus musculus
Pank4	0	0	20				chr4	+	Pank4	NP_766578	NM_172990	pantothenate kinase 4	Pank4	Pantothenate kinase 4;Pank4;ortholog	PANTOTHENATE KINASE 4 (PTHR12280:SF10)	kinase activity	coenzyme metabolic process		kinase;kinase	Coenzyme A biosynthesis->Pantothenate kinase;;	Mus musculus
Pcf11	0	0	20				chr7	-	Pcf11	NP_083354	NM_029078	pre-mRNA cleavage complex II protein Pcf11	Pcf11	Pre-mRNA cleavage complex 2 protein Pcf11;PCF11;ortholog	SUBFAMILY NOT NAMED (PTHR15921:SF3)	mRNA binding	mRNA processing		mRNA processing factor		Homo sapiens
Pcyox1l	0	0	20				chr18	-	Pcyox1l	Q8C7K6	NM_172832	prenylcysteine oxidase 1 like	Pcyox1l	Prenylcysteine oxidase-like;Pcyox1l;ortholog	SUBFAMILY NOT NAMED (PTHR15944:SF0)						Mus musculus
Ppm1d	0	0	20				chr11	+	Ppm1d	NP_058606	NM_016910	protein phosphatase 1D magnesium-dependent_	Ppm1d	Protein phosphatase 1D;Ppm1d;ortholog	PROTEIN PHOSPHATASE 2C DELTA (PTHR13832:SF94)	phosphoprotein phosphatase activity;phosphoprotein phosphatase activity	MAPKKK cascade;protein amino acid phosphorylation;MAPKKK cascade		protein phosphatase;protein phosphatase	p53 pathway feedback loops 2->Wip1;;p53 pathway->Wildtype p53-induced phosphatase;;p53 pathway feedback loops 2->WIP-1;;;;	Mus musculus
Ppp4r1l	0	0	20				chr9	-	Ppp4r1l	Q8BNN4	NM_175411	protein phosphatase 4_ regulatory subunit 1-like	Ppp4r1l	Ppp4r1l;Ppp4r1l;ortholog							Mus musculus
Prpf39	0	0	20				chr12	+	Prpf39		BC034078	Mus musculus 6 days neonate head cDNA_ RIKEN full-length enriched library_ clone:5430432L17 product:CDNA FLJ11128 FIS_ CLONE PLACE1006236 homolog [Homo sapiens]_ full insert sequence.	Prpf39	Pre-mRNA-processing factor 39;Prpf39;ortholog	MRNA PROCESSING-RELATED (PTHR17204:SF1)	"RNA splicing factor activity, transesterification mechanism;mRNA binding"	"nuclear mRNA splicing, via spliceosome"		mRNA splicing factor		Mus musculus
Prrc1	0	0	20				chr18	+	Prrc1	NP_082723	NM_028447	proline-rich coiled-coil 1	Prrc1	Protein PPRC1;Prrc1;ortholog	SUBFAMILY NOT NAMED (PTHR23276:SF0)						Mus musculus
Psmc5	0	0	20				chr11	+	Psmc5	P62196	NM_008950	protease (prosome_ macropain) 26S subunit_	Psmc5	26S protease regulatory subunit 8;Psmc5;ortholog	26S PROTEASE REGULATORY SUBUNIT 8 (PTHR23073:SF12)	hydrolase activity	proteolysis		hydrolase	Ubiquitin proteasome pathway->26S proteasome;;	Mus musculus
Rgl1	0	0	20				chr1	-	Rgl1	Q8VD09	NM_016846	ral guanine nucleotide dissociation	Rgl1	Ral guanine nucleotide dissociation stimulator-like 1;Rgl1;ortholog	"RAL GUANINE NUCLEOTIDE DISSOCIATION STIMULATOR LIKE , RGL (PTHR23113:SF36)"	protein binding;small GTPase regulator activity;guanyl-nucleotide exchange factor activity	G-protein coupled receptor protein signaling pathway;transmembrane receptor protein tyrosine kinase signaling pathway;transmembrane receptor protein tyrosine kinase signaling pathway;G-protein coupled receptor protein signaling pathway		guanyl-nucleotide exchange factor	Ras Pathway->Ral guanine nucleotide dissociation stimulator;;	Mus musculus
Rpusd4	0	0	20				chr9	+	Rpusd4	Q9CWX4	NM_028040	RNA pseudouridylate synthase domain containing	Rpusd4	RNA pseudouridylate synthase domain-containing protein 4;Rpusd4;ortholog	RNA PSEUDOURIDYLATE SYNTHASE DOMAIN-CONTAINING PROTEIN 4 (PTHR10436:SF48)	lyase activity	rRNA metabolic process		lyase		Mus musculus
Setd8	0	0	20				chr5	+	Setd8	Q2YDW7	AK088097	SET domain-containing protein	Setd8	Histone-lysine N-methyltransferase SETD8;Setd8;ortholog	"HISTONE-LYSINE N-METHYLTRANSFERASE, SETO7 (PTHR22884:SF11)"	methyltransferase activity;DNA binding	"nucleobase, nucleoside, nucleotide and nucleic acid metabolic process;establishment or maintenance of chromatin architecture;establishment or maintenance of chromatin architecture"		methyltransferase;DNA binding protein		Mus musculus
Sfrs12	0	0	20				chr13	-	Sfrs12	Q8BZX4-2	AK052265	Splicing factor_ arginine/serine-rich 12 (Serine-arginine-rich- splicing regulatory protein 86) (SRrp86).	Sfrs12	"Splicing factor, arginine/serine-rich 12;Sfrs12;ortholog"	SUBFAMILY NOT NAMED (PTHR32343:SF0)						Mus musculus
Sgol2	0	0	20				chr1	+	Sgol2	Q7TSY8	NM_199007	tripin	Sgol2	Shugoshin-like 2;Sgol2;ortholog	SUBFAMILY NOT NAMED (PTHR21577:SF0)	DNA binding	cell cycle;DNA replication;cell cycle		DNA binding protein		Mus musculus
Slc25a28	0	0	20				chr19	-	Slc25a28	Q8R0Z5-2	AF377993	Mitoferrin-2 (Mitochondrial iron transporter 2) (Solute carrier family 25 member 28) (Mitochondrial RNA-splicing protein 3/4 homolog) (MRS3/4).	Slc25a28	Mitoferrin-2;Slc25a28;ortholog	SUBFAMILY NOT NAMED (PTHR24089:SF51)		transport	mitochondrial inner membrane;organelle	mitochondrial carrier protein;transfer/carrier protein		Mus musculus
Slmo2	0	0	20				chr2	-	Slmo2	Q9CYY7	NM_025531	slowmo homolog 2	Slmo2	Protein slowmo homolog 2;Slmo2;ortholog	MSF1-RELATED (PTHR11158:SF15)						Mus musculus
Snrp70	0	0	20				chr7	-	Snrp70		AK005045	Mus musculus adult male liver cDNA_ RIKEN full-length enriched library_ clone:1300018I14 product:U1 small nuclear ribonucleoprotein 70 kDa polypeptide A_ full insert sequence.	Snrp70	U1 small nuclear ribonucleoprotein 70 kDa;Snrp70;ortholog	SUBFAMILY NOT NAMED (PTHR13952:SF3)	"RNA splicing factor activity, transesterification mechanism;mRNA binding"	"nuclear mRNA splicing, via spliceosome"		mRNA splicing factor		Mus musculus
Taf10	0	0	20				chr7	-	Taf10	Q8K0H5	NM_020024	TAF10 RNA polymerase II_ TATA box binding	Taf10	Transcription initiation factor TFIID subunit 10;Taf10;ortholog	TRANSCRIPTION INITIATION FACTOR TFIID SUBUNIT 10 (PTHR21242:SF0)	transcription factor activity;transcription factor activity			transcription factor		Mus musculus
Tmem62	0	0	20				chr2	+	Tmem62	Q8BXJ9	NM_175285	transmembrane protein 62	Tmem62	Transmembrane protein 62;Tmem62;ortholog	SUBFAMILY NOT NAMED (PTHR14795:SF0)	RNA helicase activity;nucleic acid binding	RNA catabolic process		RNA helicase;helicase		Mus musculus
Tnnt2	0	0	20				chr1	+	Tnnt2	Q6P3Z7	BC063753	troponin T2_ cardiac	Tnnt2	"Troponin T, cardiac muscle;Tnnt2;ortholog"	TROPONIN T SLOW SKELETAL MUSCLE AND CARDIAC MUSCKE ISOFORM (PTHR11521:SF3)	motor activity;structural constituent of cytoskeleton	muscle contraction	actin cytoskeleton	actin binding motor protein		Mus musculus
Traf2	0	0	20				chr2	-	Traf2	P39429	NM_009422	Tnf receptor-associated factor 2	Traf2	TRAF family member-associated NF-kappa-B activator;TANK;ortholog	SUBFAMILY NOT NAMED (PTHR15249:SF0)					Toll receptor signaling pathway->TRAF FAMILY MEMBER-ASSOCIATED NF-KAPPA-B ACTIVATOR;;	Homo sapiens
Traf2	0	0	20				chr2	-	Traf2	P39429	NM_009422	Tnf receptor-associated factor 2	Traf2	TNF receptor-associated factor 2;Traf2;ortholog	TNF RECEPTOR-ASSOCIATED FACTOR 2 (PTHR10131:SF21)	receptor binding	immune system process;induction of apoptosis;cytokine-mediated signaling pathway;JNK cascade;I-kappaB kinase/NF-kappaB cascade;induction of apoptosis;cytokine-mediated signaling pathway;I-kappaB kinase/NF-kappaB cascade;JNK cascade;induction of apoptosis;		signaling molecule	Apoptosis signaling pathway->TNF receptor-associated factor 2;;p53 pathway->TRAF;;;	Mus musculus
Txnrd3	0	0	20				chr6	+	Txnrd3	Q9CZE5	NM_153162	thioredoxin reductase 3	Txnrd3	Thioredoxin reductase 3;Txnrd3;ortholog	"THIOREDOXIN REDUCTASE 1, 2 (PTHR22912:SF23)"	oxidoreductase activity	respiratory electron transport chain;metabolic process		reductase		Mus musculus
Wdr51a	0	0	20				chr9	+	Wdr51a	Q8JZX3-3	AK011064	WD repeat domain 51A	Wdr51a	WD repeat-containing protein 51A;Wdr51a;ortholog	G-PROTEIN BETA WD-40 REPEATS CONTAINING PROTEIN (PTHR22847:SF45)		transcription from RNA polymerase II promoter				Mus musculus
Zbtb43	0	0	20				chr2	-	Zbtb43	Q9DAI4	AK212293	zinc finger protein 297B isoform b	Zbtb43	Zinc finger and BTB domain-containing protein 43;Zbtb43;ortholog	KRUEPPEL-RELATED ZINC FINGER (PTHR23229:SF13)	transcription factor activity;transcription factor activity	regulation of transcription from RNA polymerase II promoter		KRAB box transcription factor		Mus musculus
Zfp428	0	0	20				chr7	+	Zfp428	NP_666295	NM_146183	zinc finger protein 428
Zfp687	0	0	20				chr3	-	Zfp687	Q9D2D7	NM_030074	zinc finger protein 687	Zfp687	Zinc finger protein 687;Znf687;ortholog	SUBFAMILY NOT NAMED (PTHR24402:SF108)	transcription factor activity;transcription factor activity	regulation of transcription from RNA polymerase II promoter		KRAB box transcription factor		Mus musculus
1700108L22Rik	0	0	20				chr3	+	1700108L22Rik	Q3TQS1	AK163348	2 cells egg cDNA_ RIKEN full-length enriched library_ clone:B020017I05 product:hypothetical RNA-binding protein Lupus Lal/Arginine-rich region profile containing protein_ full insert sequence.
1700127D06Rik	0	0	20				chr7	+	1700127D06Rik	Q9D974	NM_029831	hypothetical protein LOC76999	1700127D06Rik	1700127D06Rik;1700127D06Rik;ortholog	SUBFAMILY NOT NAMED (PTHR24275:SF16)	serine-type peptidase activity	cell cycle;proteolysis;cell cycle;ectoderm development;nervous system development		serine protease;serine protease		Mus musculus
2310004N24Rik	0	0	20				chr11	+	2310004N24Rik	Q9D7K2	BC027639	Adult male tongue cDNA_ RIKEN full-length enriched library_ clone:2310004N24 product:hypothetical protein_ full insert sequence (CRL-1722 L5178Y-R cDNA_ RIKEN full-length enriched library_ clone:I730043L06 product:hypothetical protein_ full insert sequenc	2310004N24Rik	2310004N24Rik;2310004N24Rik;ortholog							Mus musculus
2410166I05Rik	0	0	20				chr4	-	2410166I05Rik	Q9CWE0	AK169047	hypothetical protein LOC76824
2810422J05Rik	0	0	20				chr8	-	2810422J05Rik	Q80XH1	AK013135	2810422J05Rik protein.
2900002H16Rik	0	0	20				chr5	-	2900002H16Rik	Q9JJC6	NM_021430	hypothetical protein LOC75695
Acox3	0	20	0				chr5	+	Acox3	Q7TPP6	NM_030721	acyl-Coenzyme A oxidase 3_ pristanoyl	Acox3	Peroxisomal acyl-coenzyme A oxidase 3;Acox3;ortholog	ACYL-COA OXIDASE (PTHR10909:SF11)	oxidoreductase activity	fatty acid beta-oxidation		oxidase		Mus musculus
AI848100	0	20	0				chr1	-	AI848100	Q3TAG8	AK171856	Activated spleen cDNA_ RIKEN full-length enriched library_ clone:F830015C11 product:similar to Membrane protein CH1 (Fragment).
AK016077	0	20	0				chr18	-	AK016077		AK016077	Mus musculus adult male testis cDNA_ RIKEN full-length enriched library_ clone:4930549G23 product:unclassifiable_ full insert sequence.
AK027957	0	20	0				chr11	-	AK027957		AK027957	Mus musculus 18-day embryo whole body cDNA_ RIKEN full-length enriched library_ clone:1110035M17 product:unclassifiable_ full insert sequence.
AK076661	0	20	0				chr9	-	AK076661		AK076661	Mus musculus adult male testis cDNA_ RIKEN full-length enriched library_ clone:4930405M08 product:unclassifiable_ full insert sequence.
AK158414	0	20	0				chr18	+	AK158414		AK158414	Mus musculus 13 days embryo lung cDNA_ RIKEN full-length enriched library_ clone:D430014P18 product:hypothetical protein_ full insert sequence.
AK162911	0	20	0				chr10	+	AK162911	Q3TRB8	AK162911	Adult male spinal cord cDNA_ RIKEN full-length enriched library_ clone:A330024B18 product:hypothetical protein_ full insert sequence (Adult male spinal cord cDNA_ RIKEN full-length enriched library_ clone:A330095H23 product:hypothetical protein_ full inse
Asxl1	0	20	0				chr2	+	Asxl1	P59598	NM_001039939	additional sex combs like 1	Asxl1	Putative Polycomb group protein ASXL1;Asxl1;ortholog	ADDITIONAL SEX COMBS LIKE PROTEIN (ASXL1) (PTHR13578:SF11)						Mus musculus
BC048403	0	20	0				chr10	+	BC048403		AK166238	Mus musculus 0 day neonate lung cDNA_ RIKEN full-length enriched library_ clone:E030027L10 product:hypothetical protein_ full insert sequence.
Brp44l	0	20	0				chr17	+	Brp44l	NP_061289	NM_018819	brain protein 44-like	Brp44l	Brain protein 44-like protein;Brp44l;ortholog	BRAIN PROTEIN 44-LIKE (PTHR14154:SF3)						Mus musculus
C030039L03Rik	0	20	0				chr7	+	C030039L03Rik	Q6P9L8	NM_198417	hypothetical protein LOC112415
Calm2	0	20	0				chr17	-	Calm2	P62204	NM_007589	calmodulin 2
Cog3	0	20	0				chr14	-	Cog3	NP_796355	NM_177381	component of oligomeric golgi complex 3	Cog3	Conserved oligomeric Golgi complex subunit 3;Cog3;ortholog	SUBFAMILY NOT NAMED (PTHR13302:SF8)		intracellular protein transport;vesicle-mediated transport				Mus musculus
Crebbp	0	20	0				chr16	-	Crebbp	NP_001020603	NM_001025432	CREB binding protein	Crebbp	CREB-binding protein;Crebbp;ortholog	SUBFAMILY NOT NAMED (PTHR13808:SF0)	acetyltransferase activity;transcription factor activity;chromatin binding;transcription factor activity;transcription cofactor activity	regulation of transcription from RNA polymerase II promoter		acetyltransferase;transcription cofactor;chromatin/chromatin-binding protein	p53 pathway->P300;;Transcription regulation by bZIP transcription factor->CBP/P300;;Hedgehog signaling pathway->CBP;;Huntington disease->CREB binding protein;;Hypoxia response via HIF activation->p300;;Wnt signaling pathway->CREB binding protein;;Heterotr	Mus musculus
Ears2	0	20	0				chr7	-	Ears2	Q9CXJ1	NM_026140	glutamyl-tRNA synthetase 2	Ears2	"Probable glutamyl-tRNA synthetase, mitochondrial;Ears2;ortholog"	GLUTAMYL-TRNA SYNTHETASE (PTHR10119:SF1)	aminoacyl-tRNA ligase activity	tRNA aminoacylation for protein translation	mitochondrion;organelle	aminoacyl-tRNA synthetase	Heme biosynthesis->Glutamyl-tRNA-synthetase;;	Mus musculus
Eed	0	20	0				chr7	-	Eed	Q921E6	NM_021876	embryonic ectoderm development	Eed	Polycomb protein EED;Eed;ortholog	POLYCOMB PROTEIN EED (PTHR10253:SF3)	transcription factor activity;transcription factor activity	cell surface receptor linked signal transduction;regulation of transcription from RNA polymerase II promoter;cell surface receptor linked signal transduction;ectoderm development		transcription factor		Mus musculus
Ergic2	0	20	0				chr6	-	Ergic2		AK162267	Mus musculus adult male lung cDNA_ RIKEN full-length enriched library_ clone:1200009B18 product:EST AA408438_ full insert sequence.	Ergic2	Endoplasmic reticulum-Golgi intermediate compartment protein 2;Ergic2;ortholog	ENDOPLASMIC RETICULUM-GOLGI INTERMEDIATE COMPARTMENT PROTEIN 2 (PTHR10984:SF5)						Mus musculus
Gdi2	0	20	0				chr13	+	Gdi2	Q61598	NM_008112	guanosine diphosphate (GDP) dissociation	Gdi2	Rab GDP dissociation inhibitor beta;Gdi2;ortholog	SUBFAMILY NOT NAMED (PTHR11787:SF0)	acyltransferase activity;protein binding;small GTPase regulator activity	neurotransmitter secretion;intracellular protein transport;vesicle-mediated transport;intracellular signaling cascade;synaptic transmission;intracellular signaling cascade;synaptic transmission		acyltransferase;G-protein modulator		Mus musculus
Gins2	0	20	0				chr8	-	Gins2	Q9D600	NM_178856	DNA replication complex GINS protein PSF2	Gins2	DNA replication complex GINS protein PSF2;Gins2;ortholog	SUBFAMILY NOT NAMED (PTHR12772:SF0)	nuclease activity;nucleic acid binding	cell cycle;DNA replication;cell cycle		nuclease		Mus musculus
Grk4	0	20	0				chr5	+	Grk4	Q3V151	NM_019497	G protein-coupled receptor kinase 2_ groucho	Grk4	G protein-coupled receptor kinase 4;Grk4;ortholog	G PROTEIN-COUPLED RECEPTOR KINASE 4 (PTHR24355:SF14)	protein kinase activity	sensory perception;G-protein coupled receptor protein signaling pathway;protein amino acid phosphorylation;G-protein coupled receptor protein signaling pathway		non-receptor serine/threonine protein kinase;non-receptor serine/threonine protein kinase	Heterotrimeric G-protein signaling pathway-Gi alpha and Gs alpha mediated pathway->G protein receptor kinase;;	Mus musculus
Gtpbp5	0	20	0				chr2	+	Gtpbp5		BC025144	GTP binding protein 5	Gtpbp5	GTP-binding protein 5;GTPBP5;ortholog	MITOCHONDRIAL GTPASE 2(YEAST)/OBG-RELATED (PTHR11702:SF3)	GTPase activity;protein binding			small GTPase		Homo sapiens
Gtpbp5	0	20	0				chr2	+	Gtpbp5		BC025144	GTP binding protein 5	Gtpbp5	Gtpbp5;Gtpbp5;ortholog	MITOCHONDRIAL GTPASE 2(YEAST)/OBG-RELATED (PTHR11702:SF3)	GTPase activity;protein binding			small GTPase		Rattus norvegicus
Hic1	0	20	0				chr11	-	Hic1	Q5NCQ8	NM_010430	hypermethylated in cancer 1 isoform 1	Hic1	Hypermethylated in cancer 1 protein;Hic1;ortholog	HYPERMETHYLATED IN CANCER 1 PROTEIN (PTHR11389:SF322)	transcription factor activity;transcription factor activity	regulation of transcription from RNA polymerase II promoter		zinc finger transcription factor;DNA binding protein		Mus musculus
Lmln	0	20	0				chr16	+	Lmln	Q8BMN4	NM_172823	leishmanolysin-like (metallopeptidase M8	Lmln	Leishmanolysin-like peptidase;Lmln;ortholog	LEISHMANOLYSIN-LIKE PEPTIDASE (INVADOLYSIN) (PTHR10942:SF0)	metallopeptidase activity	signal transduction;cell adhesion;proteolysis;signal transduction;cell adhesion		metalloprotease;metalloprotease;cell adhesion molecule		Mus musculus
Map3k10	0	20	0				chr7	-	Map3k10	NP_001074761	NM_001081292	mitogen activated protein kinase kinase kinase	Map3k10	Mitogen-activated protein kinase kinase kinase 10;Map3k10;ortholog	"MIXED LINEAGE KINASE, MLK (PTHR23257:SF87)"	protein kinase activity	immune system process;JNK cascade;protein amino acid phosphorylation;JNK cascade;cellular component morphogenesis;cellular component morphogenesis;cellular component morphogenesis;response to stress		non-receptor serine/threonine protein kinase;non-receptor serine/threonine protein kinase	p38 MAPK pathway->mixed lineage kinase 2;;Huntington disease->Mixed lineage kinase 2;;;	Mus musculus
Mgat1	0	20	0				chr11	+	Mgat1	NP_034924	NM_010794	mannoside acetylglucosaminyltransferase 1	Mgat1	"Alpha-1,3-mannosyl-glycoprotein 2-beta-N-acetylglucosaminyltransferase;MGAT1;ortholog"	"ALPHA-1,3-MANNOSYL-GLYCOPROTEIN 2-BETA-N-ACETYLGLUCOSAMINYLTRANSFERASE (PTHR10468:SF0)"	"transferase activity, transferring glycosyl groups"	protein amino acid glycosylation		glycosyltransferase		Homo sapiens
Mgat1	0	20	0				chr11	+	Mgat1	NP_034924	NM_010794	mannoside acetylglucosaminyltransferase 1	Mgat1	"Alpha-1,3-mannosyl-glycoprotein 2-beta-N-acetylglucosaminyltransferase;Mgat1;ortholog"	"ALPHA-1,3-MANNOSYL-GLYCOPROTEIN 2-BETA-N-ACETYLGLUCOSAMINYLTRANSFERASE (PTHR10468:SF0)"	"transferase activity, transferring glycosyl groups"	protein amino acid glycosylation		glycosyltransferase		Mus musculus
Mgat1	0	20	0				chr11	+	Mgat1	NP_034924	NM_010794	mannoside acetylglucosaminyltransferase 1	Mgat1	2-acylglycerol O-acyltransferase 1;Mogat1;ortholog	SUBFAMILY NOT NAMED (PTHR12317:SF0)	acyltransferase activity	acyl-CoA metabolic process;acyl-CoA metabolic process		acyltransferase		Mus musculus
mKIAA0340	0	20	0				chr1	-	mKIAA0340		AK162935	Mus musculus adult male medulla oblongata cDNA_ RIKEN full-length enriched library_ clone:6330441K02 product:weakly similar to Regulating synaptic membrane exocytosis protein 1 (Rab3-interacting molecule 1) (RIM 1) [Rattus norvegicus]_ full insert sequenc
Mms19	0	20	0				chr19	-	Mms19	Q9D071	NM_028152	MMS19 (MET18 S. cerevisiae)	Mms19	MMS19 nucleotide excision repair protein homolog;Mms19;ortholog	SUBFAMILY NOT NAMED (PTHR12891:SF0)	transcription factor activity;transcription factor activity;transcription cofactor activity	DNA repair;regulation of transcription from RNA polymerase II promoter		transcription cofactor;nucleic acid binding		Mus musculus
Mon2	0	20	0				chr10	-	Mon2	Q8K4V3	NM_153395	MON2 homolog	Mon2	Protein MON2 homolog;Mon2;ortholog	PROTEIN MON2 HOMOLOG (PTHR10663:SF5)	protein binding;small GTPase regulator activity;guanyl-nucleotide exchange factor activity	intracellular protein transport;exocytosis		guanyl-nucleotide exchange factor		Mus musculus
Mtmr4	0	20	0				chr11	+	Mtmr4	Q5ND06	BC058364	myotubularin related protein 4	Mtmr4	Myotubularin-related protein 4;Mtmr4;ortholog	MYOTUBULARIN-RELATED PROTEIN 4 (PTHR10807:SF32)		spermatogenesis;intracellular protein transport;vesicle-mediated transport;phospholipid metabolic process		phosphatase;phosphatase		Mus musculus
Nfatc3	0	20	0				chr8	+	Nfatc3	Q3UZ64	NM_010901	cytoplasmic nuclear factor of activated T-cells	Nfatc3	"Nuclear factor of activated T-cells, cytoplasmic 3;Nfatc3;ortholog"	"NUCLEAR FACTOR OF ACTIVATED T-CELLS, CYTOPLASMIC 3 (PTHR12533:SF6)"	transcription factor activity;transcription factor activity	immune system process;regulation of transcription from RNA polymerase II promoter;mesoderm development;cellular defense response		transcription factor	Wnt signaling pathway->NFAT;;Axon guidance mediated by netrin->Nuclear factor of activated T-cells;;B cell activation->NF-AT;;Inflammation mediated by chemokine and cytokine signaling pathway->Nuclear factor of activated T cells;;T cell activation->NF-AT;	Mus musculus
Nol14	0	20	0				chr5	-	Nol14	Q5RL78	NM_029278	probable nucleolar complex protein 14	Nol14	Nucleolar protein 14;Nop14;ortholog	SUBFAMILY NOT NAMED (PTHR23183:SF0)	structural constituent of ribosome;RNA binding	rRNA metabolic process;translation		ribosomal protein		Mus musculus
Pak6	0	20	0				chr2	+	Pak6	NP_001028426	NM_001033254	p21 (CDKN1A)-activated kinase 6	Pak6	Serine/threonine-protein kinase PAK 6;Pak6;ortholog	SERINE/THREONINE-PROTEIN KINASE PAK 6 (PTHR24361:SF182)	protein kinase activity	phosphate metabolic process;protein amino acid phosphorylation		protein kinase;protein kinase	Inflammation mediated by chemokine and cytokine signaling pathway->P21-activated kinase;;Cytoskeletal regulation by Rho GTPase->p21 activated kinase;;;	Mus musculus
Rab35	0	20	0				chr5	+	Rab35	Q6PHN9	NM_198163	RAB35_ member RAS oncogene family	Rab35	Ras-related protein Rab-35;Rab35;ortholog	SUBFAMILY NOT NAMED (PTHR24073:SF213)	GTPase activity;protein binding	intracellular protein transport;receptor-mediated endocytosis;intracellular signaling cascade;intracellular signaling cascade		small GTPase		Mus musculus
Rccd1	0	20	0				chr7	-	Rccd1	NP_775621	NM_173445	RCC1 domain containing 1	Rccd1	RCC1 domain-containing protein 1;Rccd1;ortholog	REGULATOR OF CHROMOSOME CONDENSATION-RELATED (PTHR22870:SF8)	protein binding;small GTPase regulator activity;guanyl-nucleotide exchange factor activity			guanyl-nucleotide exchange factor		Mus musculus
Sesn1	0	20	0				chr10	+	Sesn1	Q497S6	BC100403	Sesn1 protein.	Sesn1	Sestrin-1;Sesn1;ortholog	SUBFAMILY NOT NAMED (PTHR12474:SF0)	oxidoreductase activity;peroxidase activity	cell cycle;cell cycle		peroxidase		Mus musculus
Slc30a5	0	20	0				chr13	-	Slc30a5	NP_075023	NM_022885	solute carrier family 30 (zinc transporter)_	Slc30a5	Zinc transporter 5;Slc30a5;ortholog	SUBFAMILY NOT NAMED (PTHR11562:SF10)	transmembrane transporter activity	cation transport		transporter		Mus musculus
Spns1	0	20	0				chr7	-	Spns1	Q8R0G7	AK008721	spinster	Spns1	Protein spinster homolog 1;Spns1;ortholog	PROTEIN SPINSTER HOMOLOG 1 (PTHR24001:SF3)	transmembrane transporter activity	transport		transporter		Mus musculus
Terf2ip	0	20	0				chr8	+	Terf2ip	NP_065609	NM_020584	telomeric repeat binding factor 2_ interacting	Terf2ip	Telomeric repeat-binding factor 2-interacting protein 1;Terf2ip;ortholog	TRF2-INTERACTING TELOMERIC RAP1 PROTEIN (PTHR16466:SF3)	nucleic acid binding	meiosis;meiosis		nucleic acid binding		Mus musculus
Tmem183a	0	20	0				chr1	-	Tmem183a	NP_001035950	NM_001042485	hypothetical protein LOC57439 isoform b	Tmem183a	Transmembrane protein 183;Tmem183;ortholog	SUBFAMILY NOT NAMED (PTHR20988:SF0)						Mus musculus
Tomm34	0	20	0				chr2	-	Tomm34	Q9CYG7	AK075873	translocase of outer mitochondrial membrane 34	Tomm34	Mitochondrial import receptor subunit TOM34;Tomm34;ortholog	TRANSLOCASE OF OUTER MITOCHONDRIAL MEMBRANE 34 (PTHR22904:SF31)		protein folding		chaperone		Mus musculus
Ube2e3	0	20	0				chr2	+	Ube2e3	P52483	NM_009454	ubiquitin-conjugating enzyme E2E 3_ UBC4/5	Ube2e3	Ubiquitin-conjugating enzyme E2 E3;Ube2e3;ortholog	SUBFAMILY NOT NAMED (PTHR24068:SF0)	ligase activity	protein modification process		ligase	Ubiquitin proteasome pathway->Ubiquitin-conjugating enzyme E2;;	Mus musculus
Ubfd1	0	20	0				chr7	+	Ubfd1	Q78JW9	NM_138589	ubiquitin family domain containing 1	Ubfd1	Ubiquitin domain-containing protein UBFD1;Ubfd1;ortholog	SUBFAMILY NOT NAMED (PTHR32431:SF0)						Mus musculus
Ubtd1	0	20	0				chr19	+	Ubtd1	Q91WB7	NM_145500	ubiquitin domain containing 1	Ubtd1	Ubiquitin domain-containing protein 1;Ubtd1;ortholog	SUBFAMILY NOT NAMED (PTHR13609:SF3)	ubiquitin-protein ligase activity			ubiquitin-protein ligase		Mus musculus
Ulk1	0	20	0				chr5	-	Ulk1	Q6PB82	BC059835	Unc-51 like kinase 1	Ulk1	Serine/threonine-protein kinase ULK1;Ulk1;ortholog	SERINE/THREONINE-PROTEIN KINASE ULK1 (PTHR24348:SF19)	protein kinase activity	protein amino acid phosphorylation;ectoderm development;nervous system development		non-receptor serine/threonine protein kinase;non-receptor serine/threonine protein kinase		Mus musculus
Wdr48	0	20	0				chr9	+	Wdr48	Q8BH57-2	BC048155	WD repeat domain 48	Wdr48	WD repeat-containing protein 48;Wdr48;ortholog	SUBFAMILY NOT NAMED (PTHR19862:SF6)						Mus musculus
Zc3h10	0	20	0				chr10	-	Zc3h10	Q8R205	NM_134003	zinc finger CCCH type containing 10	Zc3h10	Zinc finger CCCH domain-containing protein 10;Zc3h10;ortholog	SUBFAMILY NOT NAMED (PTHR12675:SF0)	double-stranded DNA binding	mesoderm development;muscle organ development		DNA binding protein		Mus musculus
1700081L11Rik	0	20	0				chr11	-	1700081L11Rik	Q80TG1	BC054752	hypothetical protein LOC76719
2410017P07Rik	0	20	0				chr10	-	2410017P07Rik	Q8VDS7	NM_026643	hypothetical protein LOC103268
5730470L24Rik	0	20	0				chr3	+	5730470L24Rik	Q9CPR7	NM_025679	hypothetical protein LOC66641
A030007L17Rik	0	20	0				chr6	-	A030007L17Rik	Q9D7X8	NM_026637	hypothetical protein LOC68252
A230050P20Rik	0	20	0				chr9	+	A230050P20Rik	Q8CAK3	NM_175687	hypothetical protein LOC319278
AB041800	0	20	0				chr5	-	AB041800		AB041800	Mus musculus brain cDNA_ clone MNCb-0553.
AK051804	0	20	20				chr7	-	AK051804		AK051804	Mus musculus 12 days embryo spinal ganglion cDNA_ RIKEN full-length enriched library_ clone:D130099A02 product:RIKEN cDNA 1500019O16 gene_ full insert sequence.
B230315F11Rik	0	20	20				chr5	+	B230315F11Rik	Q3UVZ5	AK079538	Adult male diencephalon cDNA_ RIKEN full-length enriched library_ clone:9330005I01 product:similar to Mitochondrial carrier family protein.
Ccm2	0	20	20				chr11	+	Ccm2	Q8K2Y9	NM_146014	cerebral cavernous malformation 2 homolog	Ccm2	Malcavernin;Ccm2;ortholog	SUBFAMILY NOT NAMED (PTHR21642:SF1)					EGF receptor signaling pathway->Mitogen-activated protein kinase kinase kinase;;	Mus musculus
Cnot3	0	20	20				chr7	+	Cnot3	Q8K0V4	NM_146176	CCR4-NOT transcription complex_ subunit 3	Cnot3	CCR4-NOT transcription complex subunit 3;Cnot3;ortholog	SUBFAMILY NOT NAMED (PTHR23326:SF0)	transcription factor activity;transcription factor activity	regulation of transcription from RNA polymerase II promoter		transcription factor		Mus musculus
Il27ra	0	20	20				chr8	-	Il27ra	O70394	NM_016671	interleukin 27 receptor_ alpha	Il27ra	Interleukin-27 receptor subunit alpha;Il27ra;ortholog	CLASS I CYTOKINE RECEPTOR (PTHR23036:SF6)	cytokine receptor activity;receptor binding	immune system process;cytokine-mediated signaling pathway;MAPKKK cascade;JAK-STAT cascade;cell-cell signaling;MAPKKK cascade;JAK-STAT cascade;cytokine-mediated signaling pathway;cell-cell signaling;mesoderm development;hemopoiesis		signaling molecule;type I cytokine receptor;defense/immunity protein		Mus musculus
Ncbp2	0	20	20				chr16	+	Ncbp2	Q9CQ49	NM_026554	nuclear cap binding protein subunit 2	Ncbp2	Nuclear cap-binding protein subunit 2;Ncbp2;ortholog	SUBFAMILY NOT NAMED (PTHR18847:SF0)	RNA binding	mRNA processing		RNA binding protein		Mus musculus
Nr2c2	0	20	20				chr6	+	Nr2c2	P49117	AK157305	nuclear receptor subfamily 2_ group C_ member 2	Nr2c2	Nuclear receptor subfamily 2 group C member 2;Nr2c2;ortholog	NUCLEAR RECEPTOR SUBFAMILY 2 GROUP C MEMBER 2 (PTHR24083:SF48)	ligand-dependent nuclear receptor activity;transcription factor activity;transcription factor activity	signal transduction;regulation of transcription from RNA polymerase II promoter;signal transduction		nuclear hormone receptor;receptor;nucleic acid binding		Mus musculus
Orai1	0	20	20				chr5	+	Orai1	Q8BWG9	NM_175423	transmembrane protein 142A	Orai1	Calcium release-activated calcium channel protein 1;Orai1;ortholog	SUBFAMILY NOT NAMED (PTHR31501:SF0)						Mus musculus
Slc25a40	0	20	20				chr5	+	Slc25a40	NP_848881	NM_178766	mitochondrial carrier family protein	Slc25a40	Solute carrier family 25 member 40;Slc25a40;ortholog	SUBFAMILY NOT NAMED (PTHR24089:SF25)		transport	mitochondrial inner membrane;organelle	mitochondrial carrier protein;transfer/carrier protein		Mus musculus
Styx	0	20	20				chr14	+	Styx	Q60969	NM_019637	phosphoserine/threonine/tyrosine interaction	Styx	Serine/threonine/tyrosine-interacting protein;Styx;ortholog	SERINE/THREONINE/TYROSINE-INTERACTING PROTEIN (PTHR10159:SF26)	phosphoprotein phosphatase activity;phosphoprotein phosphatase activity;protein binding;kinase inhibitor activity;kinase regulator activity	immune system process;cell cycle;JNK cascade;glycolysis;DNA replication;phospholipid metabolic process;protein amino acid phosphorylation;cell cycle;JNK cascade;response to stress		protein phosphatase;protein phosphatase;kinase inhibitor	Oxidative stress response->MAP Kinase Phosphatases;;	Mus musculus
0610012G03Rik	0	20	20				chr16	-	0610012G03Rik	Q9CW84	AK181079	Adult male kidney cDNA_ RIKEN full-length enriched library_ clone:0610041D15 product:hypothetical protein_ full insert sequence. (Fragment).	0610012G03Rik	0610012G03Rik;0610012G03Rik;ortholog							Mus musculus
Ahcyl1	20	0	0				chr3	-	Ahcyl1	Q80SW1	NM_145542	S-adenosylhomocysteine hydrolase-like 1	Ahcyl1	Putative adenosylhomocysteinase 2;Ahcyl1;ortholog	SUBFAMILY NOT NAMED (PTHR23420:SF0)	hydrolase activity	purine base metabolic process		hydrolase		Mus musculus
AK004252	20	0	0				chr16	-	AK004252		AK004252	Mus musculus 18-day embryo whole body cDNA_ RIKEN full-length enriched library_ clone:1110054M08 product:unclassifiable_ full insert sequence.
AK013936	20	0	0				chr18	-	AK013936		AK013936	Mus musculus 13 days embryo head cDNA_ RIKEN full-length enriched library_ clone:3110001B13 product:weakly similar to P24B PROTEIN PRECURSOR (INTEGRAL TYPE I PROTEIN) (SIMILAR TO INTEGRAL TYPE I PROTEIN) [Homo sapiens]_ full insert sequence.
AK017262	20	0	0				chr6	+	AK017262		AK017262	Mus musculus 6 days neonate head cDNA_ RIKEN full-length enriched library_ clone:5430402O13 product:unclassifiable_ full insert sequence.
AK029576	20	0	0				chr18	-	AK029576		AK029576	Mus musculus 13 days embryo head cDNA_ RIKEN full-length enriched library_ clone:3110001B13 product:weakly similar to P24B PROTEIN PRECURSOR (INTEGRAL TYPE I PROTEIN) (SIMILAR TO INTEGRAL TYPE I PROTEIN) [Homo sapiens]_ full insert sequence.
AK080165	20	0	0				chr14	-	AK080165		AK080165	Mus musculus Dleu2 mRNA_ partial sequence_ alternatively spliced.
AK088092	20	0	0				chr6	+	AK088092		AK088092	Mus musculus 6 days neonate head cDNA_ RIKEN full-length enriched library_ clone:5430402O13 product:unclassifiable_ full insert sequence.
AK134888	20	0	0				chr14	-	AK134888		AK134888	Mus musculus Dleu2 mRNA_ partial sequence_ alternatively spliced.
AK139063	20	0	0				chr14	-	AK139063		AK139063	Mus musculus Dleu2 mRNA_ partial sequence_ alternatively spliced.
Ankra2	20	0	0				chr13	+	Ankra2	Q6AXE4	BC079615	ankyrin repeat_ family A (RFXANK-like)_ 2	Ankra2	Ankyrin repeat family A protein 2;Ankra2;ortholog	SUBFAMILY NOT NAMED (PTHR24124:SF0)	transcription factor activity;transcription factor activity	antigen processing and presentation of peptide or polysaccharide antigen via MHC class II;cellular defense response		transcription factor		Mus musculus
Armc8	20	0	0				chr9	-	Armc8	Q9DBR3	NM_028768	armadillo repeat containing 8	Armc8	Armadillo repeat-containing protein 8;Armc8;ortholog	SUBFAMILY NOT NAMED (PTHR15651:SF6)						Mus musculus
Atad2b	20	0	0				chr12	+	Atad2b	NP_001093098	NM_001099628	ATPase family_ AAA domain containing 2B	Atad2b	ATPase family AAA domain-containing protein 2B;ATAD2B;ortholog	SUBFAMILY NOT NAMED (PTHR23069:SF0)	hydrolase activity	protein metabolic process		hydrolase	Ubiquitin proteasome pathway->26S proteasome;;	Homo sapiens
Atp5a1	20	0	0				chr18	+	Atp5a1	Q03265	NM_007505	ATP synthase_ H+ transporting_ mitochondrial F1	Atp5a1	"ATP synthase subunit alpha, mitochondrial;Atp5a1;ortholog"	"ATP SYNTHASE ALPHA CHAIN, MITOCHONDRIAL PRECURSOR (EC 3.6.3.14). SOURCE:UNIPROT (PTHR15184:SF16)"	"hydrolase activity;receptor activity;cation transmembrane transporter activity;hydrogen ion transporting ATP synthase activity, rotational mechanism;anion channel activity;ligand-gated ion channel activity"	"cation transport;nucleobase, nucleoside, nucleotide and nucleic acid metabolic process"	proton-transporting ATP synthase complex	ATP synthase;anion channel;ligand-gated ion channel;ligand-gated ion channel;hydrolase	ATP synthesis->F1 alpha;;	Mus musculus
BC040758	20	0	0				chr13	+	BC040758	Q3UN77	NM_001033364	protocadherin LKC
Bub3	20	0	0				chr7	+	Bub3	Q6ZWM5	NM_009774	budding uninhibited by benzimidazoles 3 homolog	Bub3	Mitotic checkpoint protein BUB3;Bub3;ortholog	MITOTIC CHECKPOINT PROTEIN BUB3 (PTHR10971:SF5)		mitosis;mitosis;chromosome segregation				Mus musculus
Cabin1	20	0	0				chr10	-	Cabin1	NP_766137	NM_172549	calcineurin binding protein 1	Cabin1	Calcineurin-binding protein cabin-1;CABIN1;ortholog	SUBFAMILY NOT NAMED (PTHR15502:SF8)	protein binding;phosphatase inhibitor activity;phosphatase regulator activity			phosphatase inhibitor		Homo sapiens
Cabin1	20	0	0				chr10	-	Cabin1	NP_766137	NM_172549	calcineurin binding protein 1	Cabin1	Calcineurin-binding protein cabin-1;Cabin1;ortholog	CALCINEURIN-BINDING PROTEIN CABIN 1 (CALCINEURIN INHIBITOR) (CAIN) (PTHR15502:SF6)	protein binding;phosphatase inhibitor activity;phosphatase regulator activity			phosphatase inhibitor		Rattus norvegicus
Casp8ap2	20	0	0				chr4	+	Casp8ap2	Q9WUF3	NM_011997	caspase 8 associated protein 2	Casp8ap2	CASP8-associated protein 2;Casp8ap2;ortholog	SUBFAMILY NOT NAMED (PTHR15489:SF0)	transcription factor activity;transcription factor activity	apoptosis;signal transduction;signal transduction		transcription factor		Mus musculus
Cbl	20	0	0				chr9	-	Cbl	Q3U527	NM_007619	Casitas B-lineage lymphoma	Cbl	E3 ubiquitin-protein ligase CBL;Cbl;ortholog	CBL-E3 (PTHR23007:SF5)	ligase activity	transmembrane receptor protein tyrosine kinase signaling pathway;transmembrane receptor protein tyrosine kinase signaling pathway		ligase	EGF receptor signaling pathway->Cas-Br-M (murine) ecotropic retroviral transforming oncogene;;	Mus musculus
Crocc	20	0	0				chr4	-	Crocc	Q8CJ40-2	BC054054	ciliary rootlet coiled-coil_ rootletin	Crocc	Rootletin;Crocc;ortholog	"CILIARY ROOTLET COILED-COIL, ROOTLETIN (PTHR23159:SF5)"	protein binding;kinase regulator activity	mitosis;mitosis		kinase modulator		Mus musculus
EG432743	20	0	0				chr13	+	EG432743	Q8BPB2	NM_001013788	hypothetical protein LOC432743
Eif1a	20	0	0				chr18	+	Eif1a	NP_034250	NM_010120	eukaryotic translation initiation factor 1A	Eif1a	Eukaryotic translation initiation factor 1A;Eif1a;ortholog	SUBFAMILY NOT NAMED (PTHR21668:SF0)	"translation factor activity, nucleic acid binding;translation initiation factor activity"	translation		translation initiation factor		Mus musculus
Eif4h	20	0	0				chr5	-	Eif4h	Q9WUK2-2	AK136999	eukaryotic translation initiation factor 4H	Eif4h	Eukaryotic translation initiation factor 4H;Eif4h;ortholog	EUKARYOTIC TRANSLATION INITIATION FACTOR 4H (PTHR23236:SF2)	"translation factor activity, nucleic acid binding;translation initiation factor activity"	translation		translation initiation factor		Mus musculus
Exoc2	20	0	0				chr13	-	Exoc2	Q9D4H1	NM_025588	exocyst complex component 2	Exoc2	Exocyst complex component 2;Exoc2;ortholog	SUBFAMILY NOT NAMED (PTHR13043:SF0)		intracellular protein transport;exocytosis			Ras Pathway->Sec5;;	Mus musculus
Fam122b	20	0	0				chrX	-	Fam122b	Q6NZE7-3	AK036417	Protein FAM122B.	Fam122b	Protein FAM122B;Fam122b;ortholog	SUBFAMILY NOT NAMED (PTHR22227:SF0)						Mus musculus
Fxr2	20	0	0				chr11	+	Fxr2	Q6P5B5	NM_011814	fragile X mental retardation-related protein 2	Fxr2	Fragile X mental retardation syndrome-related protein 2;Fxr2;ortholog	FRAGILE X MENTAL RETARDATION SYNDROME-RELATED PROTEIN 2 (PTHR10603:SF3)	RNA binding	"nucleobase, nucleoside, nucleotide and nucleic acid transport;induction of apoptosis;nucleobase, nucleoside, nucleotide and nucleic acid metabolic process"		RNA binding protein		Mus musculus
Gdap2	20	0	0				chr3	+	Gdap2	Q9DBL2	NM_010269	ganglioside-induced	Gdap2	Ganglioside-induced differentiation-associated protein 2;Gdap2;ortholog	GANGLIOSIDE INDUCED DIFFERENTIATION ASSOCIATED PROTEIN 2 (PTHR11106:SF4)						Mus musculus
Gpaa1	20	0	0				chr15	+	Gpaa1	Q9WTK3	NM_010331	GPI anchor attachment protein 1	Gpaa1	Glycosylphosphatidylinositol anchor attachment 1 protein;Gpaa1;ortholog	SUBFAMILY NOT NAMED (PTHR13304:SF0)		phospholipid metabolic process;protein amino acid lipidation;translation				Mus musculus
Gtpbp6	20	0	0				chr5	-	Gtpbp6	Q8VDE1	AK152972	Putative GTP binding protein (Fragment).	Gtpbp6	Putative GTP-binding protein 6;Gtpbp6;ortholog	GTP-BINDING PROTEIN HFLX (PTHR10229:SF0)						Mus musculus
Hat1	20	0	0				chr2	+	Hat1	Q8BY71	NM_026115	histone aminotransferase 1	Hat1	Histone acetyltransferase type B catalytic subunit;Hat1;ortholog	SUBFAMILY NOT NAMED (PTHR12046:SF0)	acetyltransferase activity	"nucleobase, nucleoside, nucleotide and nucleic acid metabolic process;establishment or maintenance of chromatin architecture;establishment or maintenance of chromatin architecture"		acetyltransferase		Mus musculus
Ifnar1	20	0	0				chr16	+	Ifnar1	Q80UJ3	BC043935	interferon (alpha and beta) receptor 1	Ifnar1	Interferon-alpha/beta receptor alpha chain;Ifnar1;ortholog	INTERFERON-ALPHA/BETA RECEPTOR ALPHA CHAIN (PTHR20859:SF8)	interferon receptor activity	natural killer cell activation;macrophage activation;apoptosis;cytokine-mediated signaling pathway;MAPKKK cascade;JAK-STAT cascade;apoptosis;cytokine-mediated signaling pathway;JAK-STAT cascade;apoptosis;MAPKKK cascade;cellular defense response		type II cytokine receptor;defense/immunity protein	Inflammation mediated by chemokine and cytokine signaling pathway->Cytokine receptor;;	Mus musculus
Il10rb	20	0	0				chr16	+	Il10rb	NP_032375	NM_008349	interleukin 10 receptor_ beta	Il10rb	Interleukin-10 receptor beta chain;Il10rb;ortholog	INTERLEUKIN-10 RECEPTOR BETA CHAIN (PTHR20859:SF10)	cytokine receptor activity	immune system process;induction of apoptosis;cytokine-mediated signaling pathway;induction of apoptosis;JAK-STAT cascade;cell-cell signaling;cytokine-mediated signaling pathway;JAK-STAT cascade;induction of apoptosis;cell-cell signaling		type I cytokine receptor;defense/immunity protein	Interleukin signaling pathway->Receptor subunit beta;;Inflammation mediated by chemokine and cytokine signaling pathway->Cytokine receptor;;;	Mus musculus
Ing2	20	0	0				chr8	-	Ing2	Q4VAD7	NM_023503	inhibitor of growth family_ member 2	Ing2	Inhibitor of growth protein 2;Ing2;ortholog	INHIBITOR OF GROWTH PROTEIN 2 (PTHR10333:SF37)	transcription factor activity;chromatin binding;transcription factor activity;transcription cofactor activity	"apoptosis;cell cycle;carbohydrate metabolic process;nucleobase, nucleoside, nucleotide and nucleic acid metabolic process;cell cycle;establishment or maintenance of chromatin architecture;cellular component morphogenesis;establishment or maintenance of c		transcription cofactor;zinc finger transcription factor;chromatin/chromatin-binding protein		Mus musculus
Kifc3	20	0	0				chr8	-	Kifc3	NP_034761	NM_010631	kinesin family member C3	Kifc3	Kinesin-like protein KIFC3;Kifc3;ortholog	SUBFAMILY NOT NAMED (PTHR24115:SF173)	microtubule motor activity;structural constituent of cytoskeleton	intracellular protein transport;cellular component morphogenesis;cellular component morphogenesis;cellular component morphogenesis	microtubule	microtubule binding motor protein		Mus musculus
Kirrel	20	0	0				chr3	-	Kirrel	Q80W68	AK158381	X kin of IRRE like 1	Kirrel	Kin of IRRE-like protein 1;Kirrel;ortholog	KIN OF IRRE-LIKE PROTEIN 1 (PTHR11640:SF14)		apoptosis;cell adhesion;cell adhesion;mesoderm development;muscle organ development	cell junction	cell junction protein;immunoglobulin superfamily cell adhesion molecule		Mus musculus
Klf8	20	0	0				chrX	+	Klf8	Q8BLM0	NM_173780	Kruppel-like factor 8	Klf8	Krueppel-like factor 8;Klf8;ortholog	KRUEPPEL-LIKE FACTOR 8 (PTHR23223:SF26)	transcription factor activity;transcription factor activity	B cell mediated immunity;regulation of transcription from RNA polymerase II promoter;response to stimulus		zinc finger transcription factor		Mus musculus
Kremen2	20	0	0				chr17	-	Kremen2	Q8K1S7	NM_028416	kringle-containing transmembrane protein 2	Kremen2	Kremen protein 2;Kremen2;ortholog	SUBFAMILY NOT NAMED (PTHR24269:SF0)	receptor activity	cell surface receptor linked signal transduction;cell surface receptor linked signal transduction		receptor	Wnt signaling pathway->Kremen;;	Mus musculus
Lemd2	20	0	0				chr17	-	Lemd2	Q8R0N2	NM_146075	LEM domain containing 2	Lemd2	LEM domain-containing protein 2;Lemd2;ortholog	SUBFAMILY NOT NAMED (PTHR13428:SF4)						Mus musculus
lkb1	20	0	0				chr10	+	lkb1		AK147802	Mus musculus mRNA for LKB1_ complete cds.
Lpp	20	0	0				chr16	+	Lpp	NP_848780	NM_178665	LIM domain containing preferred translocation	Lpp	Lipoma-preferred partner homolog;Lpp;ortholog	SUBFAMILY NOT NAMED (PTHR24207:SF0)	structural constituent of cytoskeleton	signal transduction;cell motion;signal transduction;cellular component morphogenesis;cellular component morphogenesis;mesoderm development;cellular component morphogenesis;muscle organ development	actin cytoskeleton	actin family cytoskeletal protein		Mus musculus
M6prbp1	20	0	0				chr17	-	M6prbp1	Q9DBG5	NM_025836	mannose-6-phosphate receptor binding protein 1	M6prbp1	Mannose-6-phosphate receptor-binding protein 1;M6prbp1;ortholog	MANNOSE-6-PHOSPHATE RECEPTOR BINDING PROTEIN 1 (PTHR14024:SF14)		lipid metabolic process		transfer/carrier protein		Mus musculus
Map2k7	20	0	0				chr8	+	Map2k7	Q8CE90-7	NM_001042557	mitogen activated protein kinase kinase 7	Map2k7	Dual specificity mitogen-activated protein kinase kinase 7;Map2k7;ortholog	DUAL SPECIFICITY MITOGEN-ACTIVATED PROTEIN KINASE KINASE 7 (PTHR24360:SF1)	protein kinase activity	phosphate metabolic process;protein amino acid phosphorylation		protein kinase;protein kinase	EGF receptor signaling pathway->Dual specificity mitogen-activated protein kinase kinase 4 and 7;;Ras Pathway->Mitogen activated protein kinase kinase 4/7;;;	Mus musculus
Map3k2	20	0	0				chr18	+	Map3k2	NP_036076	NM_011946	mitogen activated protein kinase kinase kinase	Map3k2	Mitogen-activated protein kinase kinase kinase 2;Map3k2;ortholog	MITOGEN-ACTIVATED PROTEIN KINASE KINASE KINASE 2 (PTHR24360:SF37)	protein kinase activity	phosphate metabolic process;protein amino acid phosphorylation		protein kinase;protein kinase	Interleukin signaling pathway->Mitogen activated protein kinase kinase kinase;;B cell activation->MEKK;;Inflammation mediated by chemokine and cytokine signaling pathway->MAP kinase/Erk kinase kinase;;PDGF signaling pathway->Extracellular signal-regulated	Mus musculus
MKK7	20	0	0				chr8	+	MKK7		AK028772	Mus musculus mRNA for Mitogen-activated protein kinase kinase 7_ complete cds.
Narf	20	0	0				chr11	+	Narf	NP_080548	NM_026272	nuclear prelamin A recognition factor	Narf	E3 ubiquitin-protein ligase RNF138;RNF138;ortholog	STRIN/TRIF-RELATED (PTHR13982:SF1)	transcription factor activity;transcription factor activity	spermatogenesis		zinc finger transcription factor		Homo sapiens
Narf	20	0	0				chr11	+	Narf	NP_080548	NM_026272	nuclear prelamin A recognition factor	Narf	Nuclear prelamin A recognition factor;Narf;ortholog	NARF-RELATED (PTHR11615:SF31)	oxidoreductase activity	respiratory electron transport chain		dehydrogenase		Mus musculus
Nek4	20	0	0				chr14	+	Nek4	Q9Z1J2-2	AK149584	NIMA (never in mitosis gene a)-related expressed	Nek4	Serine/threonine-protein kinase Nek4;Nek4;ortholog	SERINE/THREONINE-PROTEIN KINASE NEK4 (PTHR24361:SF190)	protein kinase activity	phosphate metabolic process;protein amino acid phosphorylation		protein kinase;protein kinase		Mus musculus
Nek6	20	0	0				chr2	+	Nek6	Q9ES70	NM_021606	NIMA (never in mitosis gene a)-related expressed	Nek6	Serine/threonine-protein kinase Nek6;Nek6;ortholog	NEK2 (PTHR24362:SF14)	protein kinase activity	phosphate metabolic process;protein amino acid phosphorylation		protein kinase;protein kinase		Mus musculus
Nfam1	20	0	0				chr15	-	Nfam1	Q8R4V1	AK162939	NFAT activation molecule 1 precursor (Calcineurin/NFAT-activating ITAM-containing protein) (NFAT-activating protein with ITAM motif 1).	Nfam1	NFAT activation molecule 1;Nfam1;ortholog							Mus musculus
Nudt19	20	0	0				chr7	-	Nudt19	NP_149071	NM_033080	nudix (nucleoside diphosphate linked moiety	Nudt19	"Nucleoside diphosphate-linked moiety X motif 19, mitochondrial;Nudt19;ortholog"	SUBFAMILY NOT NAMED (PTHR12318:SF0)						Mus musculus
Nudt3	20	0	0				chr17	-	Nudt3	Q9JI46	NM_019837	nudix (nucleotide diphosphate linked moiety	Nudt3	Diphosphoinositol polyphosphate phosphohydrolase 1;NUDT3;ortholog	SUBFAMILY NOT NAMED (PTHR12629:SF0)		phospholipid metabolic process		phosphatase;phosphatase		Homo sapiens
Nudt3	20	0	0				chr17	-	Nudt3	Q9JI46	NM_019837	nudix (nucleotide diphosphate linked moiety	Nudt3	Diphosphoinositol polyphosphate phosphohydrolase 1;Nudt3;ortholog	SUBFAMILY NOT NAMED (PTHR12629:SF0)		phospholipid metabolic process		phosphatase;phosphatase		Rattus norvegicus
Prkacb	20	0	0				chr3	-	Prkacb	P68181	NM_011100	protein kinase_ cAMP dependent_ catalytic_ beta	Prkacb	cAMP-dependent protein kinase catalytic subunit beta;Prkacb;ortholog	CAMP-DEPENDENT PROTEIN KINASE CATALYTIC SUBUNIT BETA (PTHR24353:SF26)	protein kinase activity	mitosis;intracellular signaling cascade;protein amino acid phosphorylation;mitosis;intracellular signaling cascade		non-receptor serine/threonine protein kinase;non-receptor serine/threonine protein kinase	"Heterotrimeric G-protein signaling pathway-rod outer segment phototransduction->Protein kinase A;;Beta1 adrenergic receptor signaling pathway->PKA;;GABA-B_receptor_II_signaling->cAMP-dependent protein kinase;;Endothelin signaling pathway->adenosine-3'-5'	Mus musculus
Rabl4	20	0	0				chr15	-	Rabl4	Q9D0P8	NM_025931	RAB_ member of RAS oncogene family-like 4	Rabl4	Putative GTP-binding protein RAY-like;Rabl4;ortholog	SUBFAMILY NOT NAMED (PTHR24073:SF276)	GTPase activity;protein binding	synaptic vesicle exocytosis;intracellular protein transport;exocytosis;receptor-mediated endocytosis;intracellular signaling cascade;intracellular signaling cascade		small GTPase		Mus musculus
Rad52	20	0	0				chr6	+	Rad52		BC010673	Mus musculus adult retina cDNA_ RIKEN full-length enriched library_ clone:A930004C03 product:RAD52 homolog_ (S. cerevisiae)_ full insert sequence.	Rad52	DNA repair protein RAD52 homolog;Rad52;ortholog	DNA REPAIR AND RECOMBINATION PROTEIN RAD52 (PTHR12132:SF1)	double-stranded DNA binding;single-stranded DNA binding	DNA repair;DNA recombination		DNA binding protein		Mus musculus
Rbak	20	0	0				chr5	-	Rbak	Q8BQC8	NM_001045482	RB-associated KRAB repressor	Rbak	RB-associated KRAB zinc finger protein;Rbak;ortholog	SUBFAMILY NOT NAMED (PTHR24392:SF0)	transcription factor activity;transcription factor activity	regulation of transcription from RNA polymerase II promoter		KRAB box transcription factor		Mus musculus
Rgs11	20	0	0				chr17	+	Rgs11		AK080707	Mus musculus regulator of G-protein signaling 11 mRNA_ partial cds.	Rgs11	Regulator of G-protein signaling 11;Rgs11;ortholog	"REGULATOR OF G PROTEIN SIGNALING 11, RGS11 (PTHR10845:SF21)"	protein binding;small GTPase regulator activity	G-protein coupled receptor protein signaling pathway;G-protein coupled receptor protein signaling pathway;dorsal/ventral axis specification		G-protein modulator	Heterotrimeric G-protein signaling pathway-Gi alpha and Gs alpha mediated pathway->Regulator of G-protein signaling;;Heterotrimeric G-protein signaling pathway-Gq alpha and Go alpha mediated pathway->Regulator of G-protein signaling;;;	Mus musculus
Rgs2	20	0	0				chr1	-	Rgs2	O08849	NM_009061	regulator of G-protein signaling 2	Rgs2	Regulator of G-protein signaling 2;Rgs2;ortholog	"REGULATOR OF G PROTEIN SIGNALING 2, RGS2 (PTHR10845:SF43)"	protein binding;small GTPase regulator activity	G-protein coupled receptor protein signaling pathway;G-protein coupled receptor protein signaling pathway;dorsal/ventral axis specification		G-protein modulator	Heterotrimeric G-protein signaling pathway-Gi alpha and Gs alpha mediated pathway->Regulator of G-protein signaling;;Heterotrimeric G-protein signaling pathway-Gq alpha and Go alpha mediated pathway->Regulator of G-protein signaling;;;	Mus musculus
Rps6	20	0	0				chr4	-	Rps6	P62754	NM_009096	ribosomal protein S6	Rps6	40S ribosomal protein S6;Rps6;ortholog	SUBFAMILY NOT NAMED (PTHR11502:SF3)	structural constituent of ribosome;nucleic acid binding	translation		ribosomal protein		Mus musculus
Slc7a6	20	0	0				chr8	+	Slc7a6	Q8BGK6	NM_178798	solute carrier family 7 (cationic amino acid	Slc7a6	Y+L amino acid transporter 2;Slc7a6;ortholog	CATIONIC AMINO ACID TRANSPORTER SLC7A11 (PTHR11785:SF74)	amino acid transmembrane transporter activity;transmembrane transporter activity	amino acid transport;cellular amino acid metabolic process		amino acid transporter		Mus musculus
Smcr8	20	0	0				chr11	+	Smcr8	NP_001078909	NM_001085440	Smith-Magenis syndrome chromosome region_	Smcr8	Smith-Magenis syndrome chromosomal region candidate gene 8 protein homolog;Smcr8;ortholog	SUBFAMILY NOT NAMED (PTHR31334:SF0)						Mus musculus
Stk11	20	0	0				chr10	+	Stk11	Q9WTK7	NM_011492	serine/threonine kinase 11
Supt4h1	20	0	0				chr11	+	Supt4h1		AK168229	Mus musculus adult male brain cDNA_ RIKEN full-length enriched library_ clone:0710005G07 product:suppressor of Ty 4 homolog (S. cerevisiae)_ full insert sequence.	Supt4h1	Transcription elongation factor SPT4 1;Supt4h1;ortholog	SUBFAMILY NOT NAMED (PTHR12882:SF0)	transcription factor activity;chromatin binding;transcription factor activity	RNA elongation from RNA polymerase II promoter;establishment or maintenance of chromatin architecture;establishment or maintenance of chromatin architecture		transcription factor;chromatin/chromatin-binding protein		Mus musculus
Supt4h2	20	0	0				chr11	+	Supt4h2	NP_035639	NM_011509	suppressor of Ty 4 homolog 2	Supt4h2	Transcription elongation factor SPT4 2;Supt4h2;ortholog	SUBFAMILY NOT NAMED (PTHR12882:SF0)	transcription factor activity;chromatin binding;transcription factor activity	RNA elongation from RNA polymerase II promoter;establishment or maintenance of chromatin architecture;establishment or maintenance of chromatin architecture		transcription factor;chromatin/chromatin-binding protein		Mus musculus
Tekt3	20	0	0				chr11	+	Tekt3	Q6X6Z7	NM_027660	tektin 3	Tekt3	Tektin-3;Tekt3;ortholog	TEKTIN 3 (PTHR19960:SF11)	structural constituent of cytoskeleton;microtubule binding	cellular component morphogenesis;cellular component morphogenesis;cellular component morphogenesis	microtubule	non-motor microtubule binding protein		Mus musculus
Tmem42	20	0	0				chr9	+	Tmem42	Q9CR22	NM_025339	transmembrane protein 42	Tmem42	Transmembrane protein 42;Tmem42;ortholog	SUBFAMILY NOT NAMED (PTHR31965:SF0)						Mus musculus
Utp15	20	0	0				chr13	-	Utp15	Q8C7V3	NM_178918	UTP15_ U3 small nucleolar ribonucleoprotein_	Utp15	U3 small nucleolar RNA-associated protein 15 homolog;Utp15;ortholog	SUBFAMILY NOT NAMED (PTHR19924:SF9)						Mus musculus
Wdr3	20	0	0				chr3	-	Wdr3	Q8BHB4	NM_175552	WD repeat domain 3	Wdr3	WD repeat-containing protein 3;Wdr3;ortholog	SUBFAMILY NOT NAMED (PTHR19853:SF0)		"nucleobase, nucleoside, nucleotide and nucleic acid metabolic process"				Mus musculus
Zadh2	20	0	0				chr18	+	Zadh2	Q8BGC4	NM_146090	zinc binding alcohol dehydrogenase_ domain	Zadh2	Zinc-binding alcohol dehydrogenase domain-containing protein 2;Zadh2;ortholog	ZINC-BINDING ALCOHOL DEHYDROGENASE DOMAIN-CONTAINING PROTEIN 2 (PTHR11695:SF264)	oxidoreductase activity	carbohydrate metabolic process		dehydrogenase;reductase		Mus musculus
Zfp511	20	0	0				chr7	+	Zfp511		AK010407	Mus musculus ES cells cDNA_ RIKEN full-length enriched library_ clone:2410004P19 product:hypothetical protein_ full insert sequence.	Zfp511	Zinc finger protein 511;Znf511;ortholog	SUBFAMILY NOT NAMED (PTHR21354:SF0)						Mus musculus
Zfp672	20	0	0				chr11	-	Zfp672	Q99LH4	AK035113	zinc finger protein 672	Zfp672	Zinc finger protein 672;Znf672;ortholog	SUBFAMILY NOT NAMED (PTHR24375:SF20)	transcription factor activity;transcription factor activity	regulation of transcription from RNA polymerase II promoter		KRAB box transcription factor		Mus musculus
0610030E20Rik	20	0	0				chr6	+	0610030E20Rik	Q149G0	AK002701	RIKEN cDNA 0610030E20 gene (Hypothetical protein).
1190020J12Rik	20	0	0				chr7	-	1190020J12Rik	NP_001074584	NM_001081115	hypothetical protein LOC233038
4632404H22Rik	20	0	0				chrX	-	4632404H22Rik	Q6NZE7	BC066167	hypothetical protein LOC78755
4933411G11Rik	20	0	0				chr5	+	4933411G11Rik	Q8CDE8	NM_177880	hypothetical protein LOC330228
5133401N09Rik	20	0	0				chr13	+	5133401N09Rik	NP_001041525	NM_001048060	gluconokinase-like protein isoform b
Abhd3	20	0	0				chr18	-	Abhd3	Q91ZH7	NM_134130	abhydrolase domain containing 3	Abhd3	Abhydrolase domain-containing protein 3;Abhd3;ortholog	ABHYDROLASE DOMAIN-CONTAINING PROTEIN 3 (PTHR10794:SF24)	hydrolase activity			hydrolase		Mus musculus
[truncated: 20 more rows]
